# Supplementary material for: Metabolic Adaptations Determine the Evolutionary Trajectory of TOR Signaling in Diverse Eukaryotes
Source: Biomolecules. 2025 Sep 8;15(9):1295. doi: 10.3390/biom15091295 (PMC12467227; doi:10.3390/biom15091295)
Supplement: Supplementary file 1 [file biomolecules-15-01295-s001.zip]

Archive with 3 entries (3 files):
- biomolecules-3842147-supplemental-figures-title.pdf
- Supplemental_Figures.pdf
- Supplemental_Table_01.csv
