# Supplementary material for: Metabolic Adaptations Determine the Evolutionary Trajectory of TOR Signaling in Diverse Eukaryotes
Source: Biomolecules. 2025 Sep 8;15(9):1295. doi: 10.3390/biom15091295 (PMC12467227; doi:10.3390/biom15091295)
Supplement: Supplementary file 1 [file biomolecules-15-01295-s001.zip › Supplemental_Table_01.csv]

	Accn	Super.Group	Organism_Taxonomic_ID	Organism.Name	SIN1	RICTOR	RAPTOR	TOR	LST8	Class.name	Phylum.name	Order.name	Family.name	Genus.name	Source	C.score	Frag.score	SIN1All	SIN1Domain	RICTORAll	RICTORDomain	RAPTORAll	RAPTORDomain	LST8All	LST8Domain	TORAll	TORDomain	M.Strategy
1	Amoce1	Alveolata	1775427	Amoebophrya sp. AT5.2	NA	NA	NA	M	NA	Dinophyceae	NA	Syndiniales	Amoebophryaceae	Amoebophrya	JGI	87.9	11.1	NA	NA	NA	NA	NA	NA	NA	NA	228.8	228.6	Plastid Parasite
2	Polgl2088	Alveolata	89957	Polarella glacialis	NA	L	L	H	M	Dinophyceae	NA	Suessiales	Suessiaceae	Polarella	JGI	60.6	20.2	NA	NA	133.1	130.4	329.4	329.1	298.4	297.4	1302.4	1302.1	Autotrophic
3	Chrveli1	Alveolata	1169474	Chromera velia CCMP2878	NA	NA	H	H	H	NA	NA	NA	Chromeraceae	Chromera	JGI	95.9	3.5	NA	NA	NA	NA	418.8	338	310.8	310.5	936.7	936.5	Autotrophic
4	Fugka2468	Alveolata	2697096	Fugacium kawagutii	NA	NA	NA	M	L	Dinophyceae	NA	Suessiales	Symbiodiniaceae	Fugacium	JGI	52.5	19.2	NA	NA	NA	NA	NA	NA	811.4	106	245.2	232.5	Endosymbiotic
5	Clago1	Alveolata	2562237	Cladocopium goreaui	NA	NA	NA	H	L	Dinophyceae	NA	Suessiales	Symbiodiniaceae	Cladocopium	JGI	49.5	20.2	NA	NA	NA	NA	NA	NA	156.6	122.8	499.5	499.4	Endosymbiotic
6	Bremi1	Alveolata	2499525	Breviolum minutum	NA	NA	NA	H	L	Dinophyceae	NA	Suessiales	Symbiodiniaceae	Breviolum	JGI	64.6	28.3	NA	NA	NA	NA	NA	NA	153.5	111.3	446.4	446.4	Endosymbiotic
7	Vitbras1	Alveolata	1169540	Vitrella brassicaformis CCMP3155	NA	M	H	H	H	NA	NA	NA	Vitrellaceae	Vitrella	JGI	99	1	NA	NA	428.7	231.7	651.7	396.2	302	301.6	1434.1	1432.9	Mixotroph
8	Tetthe1	Alveolata	312017	Tetrahymena thermophila SB210	NA	H	NA	H	M	Oligohymenophorea	Ciliophora	Hymenostomatida	Tetrahymenidae	Tetrahymena	JGI	100	0	NA	NA	641.8	638.1	NA	NA	271.4	271.1	1095.5	1095.5	Heterotroph
9	Toxgon1	Alveolata	508771	Toxoplasma gondii ME49	NA	NA	NA	H	L	Conoidasida	Apicomplexa	Eucoccidiorida	Sarcocystidae	Toxoplasma	JGI	100	0	NA	NA	NA	NA	NA	NA	125.4	119.6	727	727	Plastid Parasite
10	Oxytri1	Alveolata	1172189	Oxytricha trifallax	NA	H	NA	H	M	Spirotrichea	Ciliophora	Sporadotrichida	Oxytrichidae	Oxytricha	JGI	97	3	NA	NA	NA	NA	NA	NA	NA	NA	NA	NA	Heterotroph
11	Partet1	Alveolata	412030	Paramecium tetraurelia strain d4-2	M	H	NA	H	H	Oligohymenophorea	Ciliophora	Peniculida	Parameciidae	Paramecium	JGI	98	0	203.7	203.3	896.6	896.4	NA	NA	319.1	318.9	1157.5	1157.2	Heterotroph
12	Symmic1	Alveolata	2951	Symbiodinium microadriaticum	NA	NA	NA	H	L	Dinophyceae	NA	Suessiales	Symbiodiniaceae	Symbiodinium	JGI	75.8	15.2	NA	NA	NA	NA	NA	NA	161.2	122.9	466.1	466.1	Endosymbiotic
13	GCA_000002415.2	Alveolata	5855	Plasmodium vivax	NA	NA	NA	NA	NA	Aconoidasida	Apicomplexa	Haemosporida	Plasmodiidae	Plasmodium	NCBI	95.25	1.1	NA	NA	NA	NA	NA	NA	NA	NA	NA	NA	Plastid Parasite
14	GCA_000002765.3	Alveolata	36329	Plasmodium falciparum 3D7	NA	NA	NA	NA	NA	Aconoidasida	Apicomplexa	Haemosporida	Plasmodiidae	Plasmodium	NCBI	99.12	0	NA	NA	NA	NA	NA	NA	NA	NA	NA	NA	Plastid Parasite
15	GCA_000003085.2	Alveolata	73239	Plasmodium yoelii yoelii	NA	NA	NA	NA	NA	Aconoidasida	Apicomplexa	Haemosporida	Plasmodiidae	Plasmodium	NCBI	64.91	10.38	NA	NA	NA	NA	NA	NA	NA	NA	NA	NA	Plastid Parasite
16	GCA_000003225.1	Alveolata	5874	Theileria annulata	NA	NA	NA	M	NA	Aconoidasida	Apicomplexa	Piroplasmida	Theileriidae	Theileria	NCBI	93.74	2.47	NA	NA	NA	NA	NA	NA	NA	NA	166.3	166.3	Plastid Parasite
17	GCA_000006355.3	Alveolata	5851	Plasmodium knowlesi strain H	NA	NA	NA	NA	NA	Aconoidasida	Apicomplexa	Haemosporida	Plasmodiidae	Plasmodium	NCBI	99.18	0.05	NA	NA	NA	NA	NA	NA	NA	NA	NA	NA	Plastid Parasite
18	GCA_000006405.1	Alveolata	423536	Perkinsus marinus ATCC 50983	NA	L	M	H	M	NA	Perkinsozoa	Perkinsida	Perkinsidae	Perkinsus	NCBI	97.08	1.17	NA	NA	157	109.5	221.1	221.1	294.5	223	1096.2	1095.8	Plastid Parasite
19	GCA_000006515.1	Alveolata	441375	Cryptosporidium muris RN66	NA	NA	NA	H	NA	Conoidasida	Apicomplexa	Eucoccidiorida	Cryptosporidiidae	Cryptosporidium	NCBI	99.2	0.4	NA	NA	NA	NA	NA	NA	NA	NA	447.7	447.7	Plastid Parasite
20	GCA_000149665.2	Alveolata	137071	Plasmodium falciparum HB3	NA	NA	NA	NA	NA	Aconoidasida	Apicomplexa	Haemosporida	Plasmodiidae	Plasmodium	NCBI	85.78	4.06	NA	NA	NA	NA	NA	NA	NA	NA	NA	NA	Plastid Parasite
21	GCA_000149715.2	Alveolata	507601	Toxoplasma gondii GT1	NA	NA	NA	H	L	Conoidasida	Apicomplexa	Eucoccidiorida	Sarcocystidae	Toxoplasma	NCBI	100	0	NA	NA	NA	NA	NA	NA	125.3	117.1	681.1	681.1	Plastid Parasite
22	GCA_000149795.1	Alveolata	57267	Plasmodium falciparum Dd2	NA	NA	NA	NA	NA	Aconoidasida	Apicomplexa	Haemosporida	Plasmodiidae	Plasmodium	NCBI	51.37	6.64	NA	NA	NA	NA	NA	NA	NA	NA	NA	NA	Plastid Parasite
23	GCA_000150015.2	Alveolata	432359	Toxoplasma gondii VEG	NA	NA	NA	H	L	Conoidasida	Apicomplexa	Eucoccidiorida	Sarcocystidae	Toxoplasma	NCBI	99.4	0.6	NA	NA	NA	NA	NA	NA	125.2	118	727	727	Plastid Parasite
24	GCA_000150435.3	Alveolata	57266	Plasmodium falciparum 7G8	NA	NA	NA	NA	NA	Aconoidasida	Apicomplexa	Haemosporida	Plasmodiidae	Plasmodium	NCBI	89.95	4.37	NA	NA	NA	NA	NA	NA	NA	NA	NA	NA	Plastid Parasite
25	GCA_000165345.1	Alveolata	353152	Cryptosporidium parvum Iowa II	NA	NA	NA	H	NA	Conoidasida	Apicomplexa	Eucoccidiorida	Cryptosporidiidae	Cryptosporidium	NCBI	96.61	1.99	NA	NA	NA	NA	NA	NA	NA	NA	445.5	444.2	Plastid Parasite
26	GCA_000165365.1	Alveolata	333668	Theileria parva strain Muguga	NA	NA	NA	M	NA	Aconoidasida	Apicomplexa	Piroplasmida	Theileriidae	Theileria	NCBI	98.06	0.62	NA	NA	NA	NA	NA	NA	NA	NA	179.5	179.5	Plastid Parasite
27	GCA_000165395.2	Alveolata	484906	Babesia bovis T2Bo	NA	NA	NA	H	NA	Aconoidasida	Apicomplexa	Piroplasmida	Babesiidae	Babesia	NCBI	98.41	0.09	NA	NA	NA	NA	NA	NA	NA	NA	333.6	331	Plastid Parasite
28	GCA_000165425.1	Alveolata	5888	Paramecium tetraurelia	M	H	NA	H	H	Oligohymenophorea	Ciliophora	Peniculida	Parameciidae	Paramecium	NCBI	98.83	0.58	203.7	203.3	896.6	896.4	NA	NA	319.1	318.9	1157.5	1157.2	Heterotroph
29	GCA_000186025.2	Alveolata	580058	Plasmodium falciparum RAJ116	NA	NA	NA	NA	NA	Aconoidasida	Apicomplexa	Haemosporida	Plasmodiidae	Plasmodium	NCBI	24.6	19.71	NA	NA	NA	NA	NA	NA	NA	NA	NA	NA	Plastid Parasite
30	GCA_000186055.2	Alveolata	580059	Plasmodium falciparum IGH-CR14	NA	NA	NA	NA	NA	Aconoidasida	Apicomplexa	Haemosporida	Plasmodiidae	Plasmodium	NCBI	74.79	4.61	NA	NA	NA	NA	NA	NA	NA	NA	NA	NA	Plastid Parasite
31	GCA_000208865.2	Alveolata	572307	Neospora caninum Liverpool	NA	NA	NA	H	L	Conoidasida	Apicomplexa	Eucoccidiorida	Sarcocystidae	Neospora	NCBI	98.21	0.8	NA	NA	NA	NA	NA	NA	125.5	110.3	758.2	743.8	Plastid Parasite
32	GCA_000209695.1	Alveolata	5807	Cryptosporidium parvum	NA	NA	NA	H	NA	Conoidasida	Apicomplexa	Eucoccidiorida	Cryptosporidiidae	Cryptosporidium	NCBI	14.34	0.4	NA	NA	NA	NA	NA	NA	NA	NA	443.5	442.1	Plastid Parasite
33	GCA_000220395.1	Alveolata	5932	Ichthyophthirius multifiliis	NA	M	NA	H	M	Oligohymenophorea	Ciliophora	Hymenostomatida	NA	Ichthyophthirius	NCBI	82.46	5.26	NA	NA	278.7	278.5	NA	NA	242	241.8	1094.2	1093.7	Non-Plastid Parasite
34	GCA_000223845.4	Alveolata	110365	Gregarina niphandrodes	NA	NA	NA	H	NA	Conoidasida	Apicomplexa	Eugregarinorida	Gregarinidae	Gregarina	NCBI	65.74	3.39	NA	NA	NA	NA	NA	NA	NA	NA	417.6	417.6	Plastid Parasite
35	GCA_000224805.2	Alveolata	935652	Toxoplasma gondii RUB	NA	NA	NA	H	L	Conoidasida	Apicomplexa	Eucoccidiorida	Sarcocystidae	Toxoplasma	NCBI	89.64	8.57	NA	NA	NA	NA	NA	NA	125.4	117.1	533.6	531.8	Plastid Parasite
36	GCA_000224845.2	Alveolata	933077	Toxoplasma gondii VAND	NA	NA	NA	H	L	Conoidasida	Apicomplexa	Eucoccidiorida	Sarcocystidae	Toxoplasma	NCBI	93.23	5.18	NA	NA	NA	NA	NA	NA	125.3	117.1	727.5	727.5	Plastid Parasite
37	GCA_000224865.2	Alveolata	943118	Toxoplasma gondii MAS	NA	NA	NA	H	L	Conoidasida	Apicomplexa	Eucoccidiorida	Sarcocystidae	Toxoplasma	NCBI	89.84	6.77	NA	NA	NA	NA	NA	NA	125.2	118	726.1	726.1	Plastid Parasite
38	GCA_000224885.2	Alveolata	943119	Toxoplasma gondii p89	NA	NA	NA	H	L	Conoidasida	Apicomplexa	Eucoccidiorida	Sarcocystidae	Toxoplasma	NCBI	91.04	6.37	NA	NA	NA	NA	NA	NA	125.4	117.1	726.5	726.5	Plastid Parasite
39	GCA_000224905.2	Alveolata	943167	Toxoplasma gondii FOU	NA	NA	NA	H	L	Conoidasida	Apicomplexa	Eucoccidiorida	Sarcocystidae	Toxoplasma	NCBI	88.25	7.97	NA	NA	NA	NA	NA	NA	125.3	117.1	725.8	725.8	Plastid Parasite
40	GCA_000250965.2	Alveolata	1074872	Toxoplasma gondii ARI	NA	NA	NA	H	L	Conoidasida	Apicomplexa	Eucoccidiorida	Sarcocystidae	Toxoplasma	NCBI	92.63	5.78	NA	NA	NA	NA	NA	NA	125.2	118	728.5	728.5	Plastid Parasite
41	GCA_000256705.2	Alveolata	943122	Toxoplasma gondii CAST	NA	NA	NA	H	L	Conoidasida	Apicomplexa	Eucoccidiorida	Sarcocystidae	Toxoplasma	NCBI	92.23	5.38	NA	NA	NA	NA	NA	NA	125.3	117.1	726.4	726.4	Plastid Parasite
42	GCA_000256725.2	Alveolata	1130821	Toxoplasma gondii TgCatPRC2	NA	NA	NA	H	L	Conoidasida	Apicomplexa	Eucoccidiorida	Sarcocystidae	Toxoplasma	NCBI	92.03	6.18	NA	NA	NA	NA	NA	NA	126.3	118.6	728.5	728.5	Plastid Parasite
43	GCA_000258005.2	Alveolata	99158	Hammondia hammondi	NA	NA	NA	H	L	Conoidasida	Apicomplexa	Eucoccidiorida	Sarcocystidae	Hammondia	NCBI	99.8	0.2	NA	NA	NA	NA	NA	NA	124.8	119.4	729.8	729.8	Plastid Parasite
44	GCA_000320625.2	Alveolata	1077284	Plasmodium vivax India VII	NA	NA	NA	NA	NA	Aconoidasida	Apicomplexa	Haemosporida	Plasmodiidae	Plasmodium	NCBI	94.23	2.42	NA	NA	NA	NA	NA	NA	NA	NA	NA	NA	Plastid Parasite
45	GCA_000320645.2	Alveolata	1033975	Plasmodium vivax Brazil I	NA	NA	NA	NA	NA	Aconoidasida	Apicomplexa	Haemosporida	Plasmodiidae	Plasmodium	NCBI	95.36	1.76	NA	NA	NA	NA	NA	NA	NA	NA	NA	NA	Plastid Parasite
46	GCA_000320665.2	Alveolata	1035515	Plasmodium vivax Mauritania I	NA	NA	NA	NA	NA	Aconoidasida	Apicomplexa	Haemosporida	Plasmodiidae	Plasmodium	NCBI	95.28	1.59	NA	NA	NA	NA	NA	NA	NA	NA	NA	NA	Plastid Parasite
47	GCA_000320685.2	Alveolata	1035514	Plasmodium vivax North Korean	NA	NA	NA	NA	NA	Aconoidasida	Apicomplexa	Haemosporida	Plasmodiidae	Plasmodium	NCBI	94.67	2.2	NA	NA	NA	NA	NA	NA	NA	NA	NA	NA	Plastid Parasite
48	GCA_000321355.1	Alveolata	1120755	Plasmodium cynomolgi strain B	NA	NA	NA	NA	NA	Aconoidasida	Apicomplexa	Haemosporida	Plasmodiidae	Plasmodium	NCBI	80.62	10.24	NA	NA	NA	NA	NA	NA	NA	NA	NA	NA	Plastid Parasite
49	GCA_000325525.2	Alveolata	1130820	Toxoplasma gondii GAB2-2007-GAL-DOM2	NA	NA	NA	H	L	Conoidasida	Apicomplexa	Eucoccidiorida	Sarcocystidae	Toxoplasma	NCBI	93.23	5.18	NA	NA	NA	NA	NA	NA	125.3	117.1	727	727	Plastid Parasite
50	GCA_000342415.1	Alveolata	1537102	Theileria equi strain WA	NA	NA	NA	H	NA	Aconoidasida	Apicomplexa	Piroplasmida	Theileriidae	Theileria	NCBI	94.36	3.79	NA	NA	NA	NA	NA	NA	NA	NA	320.8	319.9	Plastid Parasite
51	GCA_000401695.2	Alveolata	5843	Plasmodium falciparum NF54	NA	NA	NA	NA	NA	Aconoidasida	Apicomplexa	Haemosporida	Plasmodiidae	Plasmodium	NCBI	79.46	6.18	NA	NA	NA	NA	NA	NA	NA	NA	NA	NA	Plastid Parasite
52	GCA_000401715.2	Alveolata	1237627	Plasmodium falciparum UGT5.1	NA	NA	NA	NA	NA	Aconoidasida	Apicomplexa	Haemosporida	Plasmodiidae	Plasmodium	NCBI	81.71	5.27	NA	NA	NA	NA	NA	NA	NA	NA	NA	NA	Plastid Parasite
53	GCA_000499385.1	Alveolata	51315	Eimeria necatrix	NA	NA	NA	NA	NA	Conoidasida	Apicomplexa	Eucoccidiorida	Eimeriidae	Eimeria	NCBI	88.45	6.77	NA	NA	NA	NA	NA	NA	NA	NA	NA	NA	Plastid Parasite
54	GCA_000499425.1	Alveolata	5801	Eimeria acervulina	NA	NA	NA	M	NA	Conoidasida	Apicomplexa	Eucoccidiorida	Eimeriidae	Eimeria	NCBI	89.44	7.57	NA	NA	NA	NA	NA	NA	NA	NA	281.3	281.3	Plastid Parasite
55	GCA_000499445.1	Alveolata	51316	Eimeria praecox	NA	NA	NA	NA	NA	Conoidasida	Apicomplexa	Eucoccidiorida	Eimeriidae	Eimeria	NCBI	48.41	14.34	NA	NA	NA	NA	NA	NA	NA	NA	NA	NA	Plastid Parasite
56	GCA_000499545.1	Alveolata	5802	Eimeria tenella	NA	NA	NA	M	L	Conoidasida	Apicomplexa	Eucoccidiorida	Eimeriidae	Eimeria	NCBI	89.24	7.57	NA	NA	NA	NA	NA	NA	117.3	115.7	215.4	215.2	Plastid Parasite
57	GCA_000499605.1	Alveolata	5804	Eimeria maxima	NA	NA	NA	L	NA	Conoidasida	Apicomplexa	Eucoccidiorida	Eimeriidae	Eimeria	NCBI	77.49	10.96	NA	NA	NA	NA	NA	NA	NA	NA	133.4	132.6	Plastid Parasite
58	GCA_000499725.1	Alveolata	51314	Eimeria brunetti	NA	NA	NA	M	L	Conoidasida	Apicomplexa	Eucoccidiorida	Eimeriidae	Eimeria	NCBI	76.29	9.96	NA	NA	NA	NA	NA	NA	117.7	114.7	185.4	185.4	Plastid Parasite
59	GCA_000499745.2	Alveolata	44415	Eimeria mitis	NA	NA	NA	NA	NA	Conoidasida	Apicomplexa	Eucoccidiorida	Eimeriidae	Eimeria	NCBI	50.8	20.92	NA	NA	NA	NA	NA	NA	NA	NA	NA	NA	Plastid Parasite
60	GCA_000505035.1	Alveolata	1323249	Plasmodium yoelii 17X	NA	NA	NA	NA	NA	Aconoidasida	Apicomplexa	Haemosporida	Plasmodiidae	Plasmodium	NCBI	96.02	1.43	NA	NA	NA	NA	NA	NA	NA	NA	NA	NA	Plastid Parasite
61	GCA_000521015.1	Alveolata	1036723	Plasmodium falciparum Vietnam Oak-Knoll (FVO)	NA	NA	NA	NA	NA	Aconoidasida	Apicomplexa	Haemosporida	Plasmodiidae	Plasmodium	NCBI	87.34	4.64	NA	NA	NA	NA	NA	NA	NA	NA	NA	NA	Plastid Parasite
62	GCA_000521035.1	Alveolata	1036727	Plasmodium falciparum MaliPS096_E11	NA	NA	NA	NA	NA	Aconoidasida	Apicomplexa	Haemosporida	Plasmodiidae	Plasmodium	NCBI	83.28	5.96	NA	NA	NA	NA	NA	NA	NA	NA	NA	NA	Plastid Parasite
63	GCA_000521055.1	Alveolata	1036725	Plasmodium falciparum Tanzania (2000708)	NA	NA	NA	NA	NA	Aconoidasida	Apicomplexa	Haemosporida	Plasmodiidae	Plasmodium	NCBI	83.44	6.48	NA	NA	NA	NA	NA	NA	NA	NA	NA	NA	Plastid Parasite
64	GCA_000521075.1	Alveolata	1036726	Plasmodium falciparum NF135/5.C10	NA	NA	NA	NA	NA	Aconoidasida	Apicomplexa	Haemosporida	Plasmodiidae	Plasmodium	NCBI	89.98	3.6	NA	NA	NA	NA	NA	NA	NA	NA	NA	NA	Plastid Parasite
65	GCA_000521095.1	Alveolata	57270	Plasmodium falciparum Palo Alto/Uganda	NA	NA	NA	NA	NA	Aconoidasida	Apicomplexa	Haemosporida	Plasmodiidae	Plasmodium	NCBI	85.48	4.75	NA	NA	NA	NA	NA	NA	NA	NA	NA	NA	Plastid Parasite
66	GCA_000521115.1	Alveolata	5835	Plasmodium falciparum CAMP/Malaysia	NA	NA	NA	NA	NA	Aconoidasida	Apicomplexa	Haemosporida	Plasmodiidae	Plasmodium	NCBI	90.25	3.73	NA	NA	NA	NA	NA	NA	NA	NA	NA	NA	Plastid Parasite
67	GCA_000521155.1	Alveolata	1036724	Plasmodium falciparum FCH/4	NA	NA	NA	NA	NA	Aconoidasida	Apicomplexa	Haemosporida	Plasmodiidae	Plasmodium	NCBI	68.62	8.35	NA	NA	NA	NA	NA	NA	NA	NA	NA	NA	Plastid Parasite
68	GCA_000524495.1	Alveolata	1237626	Plasmodium inui San Antonio 1	NA	NA	NA	NA	NA	Aconoidasida	Apicomplexa	Haemosporida	Plasmodiidae	Plasmodium	NCBI	96.51	1.78	NA	NA	NA	NA	NA	NA	NA	NA	NA	NA	Plastid Parasite
69	GCA_000524515.1	Alveolata	138298	Plasmodium vinckei petteri	NA	NA	NA	NA	NA	Aconoidasida	Apicomplexa	Haemosporida	Plasmodiidae	Plasmodium	NCBI	96.87	1.21	NA	NA	NA	NA	NA	NA	NA	NA	NA	NA	Plastid Parasite
70	GCA_000691945.2	Alveolata	1133968	Babesia microti strain RI	NA	NA	NA	M	NA	Aconoidasida	Apicomplexa	Piroplasmida	Babesiidae	Babesia	NCBI	95.15	1.15	NA	NA	NA	NA	NA	NA	NA	NA	250.9	250.9	Plastid Parasite
71	GCA_000709005.1	Alveolata	54757	Plasmodium vinckei vinckei	NA	NA	NA	NA	NA	Aconoidasida	Apicomplexa	Haemosporida	Plasmodiidae	Plasmodium	NCBI	97.12	1.15	NA	NA	NA	NA	NA	NA	NA	NA	NA	NA	Plastid Parasite
72	GCA_000723685.1	Alveolata	5854	Plasmodium reichenowi	NA	NA	NA	NA	NA	Aconoidasida	Apicomplexa	Haemosporida	Plasmodiidae	Plasmodium	NCBI	98.98	0.11	NA	NA	NA	NA	NA	NA	NA	NA	NA	NA	Plastid Parasite
73	GCA_000740895.1	Alveolata	869250	Theileria orientalis strain Shintoku	NA	NA	NA	M	NA	Aconoidasida	Apicomplexa	Piroplasmida	Theileriidae	Theileria	NCBI	94.27	0.62	NA	NA	NA	NA	NA	NA	NA	NA	171.4	171.4	Plastid Parasite
74	GCA_000751175.1	Alveolata	5949	Stylonychia lemnae	NA	H	NA	H	M	Spirotrichea	Ciliophora	Sporadotrichida	Oxytrichidae	Stylonychia	NCBI	97.66	1.17	NA	NA	560	478.5	NA	NA	299.1	298.8	1180.2	1179.9	Heterotroph
75	GCA_000769155.2	Alveolata	88456	Cyclospora cayetanensis	NA	NA	NA	M	NA	Conoidasida	Apicomplexa	Eucoccidiorida	Eimeriidae	Cyclospora	NCBI	94.02	3.19	NA	NA	NA	NA	NA	NA	NA	NA	288.5	288.3	Plastid Parasite
76	GCA_000956335.1	Alveolata	5857	Plasmodium fragile	NA	NA	NA	NA	NA	Aconoidasida	Apicomplexa	Haemosporida	Plasmodiidae	Plasmodium	NCBI	96.79	1.24	NA	NA	NA	NA	NA	NA	NA	NA	NA	NA	Plastid Parasite
77	GCA_000981445.1	Alveolata	5866	Babesia bigemina	NA	NA	NA	H	NA	Aconoidasida	Apicomplexa	Piroplasmida	Babesiidae	Babesia	NCBI	97.53	0.53	NA	NA	NA	NA	NA	NA	NA	NA	340.3	340.3	Plastid Parasite
78	GCA_001447515.1	Alveolata	266149	Pseudocohnilembus persalinus	NA	H	NA	H	M	Oligohymenophorea	Ciliophora	Philasterida	Pseudocohnilembidae	Pseudocohnilembus	NCBI	99.42	0	NA	NA	676.9	674.3	NA	NA	296	295.7	983.8	983.5	Heterotroph
79	GCA_001483515.1	Alveolata	237895	Cryptosporidium hominis	NA	NA	NA	H	NA	Conoidasida	Apicomplexa	Eucoccidiorida	Cryptosporidiidae	Cryptosporidium	NCBI	97.61	0.8	NA	NA	NA	NA	NA	NA	NA	NA	445.4	442.9	Plastid Parasite
80	GCA_001593445.1	Alveolata	93969	Cryptosporidium meleagridis	NA	NA	NA	H	NA	Conoidasida	Apicomplexa	Eucoccidiorida	Cryptosporidiidae	Cryptosporidium	NCBI	98.61	0.4	NA	NA	NA	NA	NA	NA	NA	NA	456.7	456.7	Plastid Parasite
81	GCA_001602025.1	Alveolata	647221	Plasmodium gaboni	NA	NA	NA	NA	NA	Aconoidasida	Apicomplexa	Haemosporida	Plasmodiidae	Plasmodium	NCBI	95.14	1.24	NA	NA	NA	NA	NA	NA	NA	NA	NA	NA	Plastid Parasite
82	GCA_001865345.1	Alveolata	857276	Cryptosporidium ubiquitum	NA	NA	NA	H	NA	Conoidasida	Apicomplexa	Eucoccidiorida	Cryptosporidiidae	Cryptosporidium	NCBI	97.41	0.6	NA	NA	NA	NA	NA	NA	NA	NA	435.6	435.6	Plastid Parasite
83	GCA_001865355.1	Alveolata	117008	Cryptosporidium andersoni	NA	NA	NA	H	NA	Conoidasida	Apicomplexa	Eucoccidiorida	Cryptosporidiidae	Cryptosporidium	NCBI	99.2	0.2	NA	NA	NA	NA	NA	NA	NA	NA	443.8	443.8	Plastid Parasite
84	GCA_002095265.1	Alveolata	462227	Babesia sp. Xinjiang	NA	NA	NA	H	NA	Aconoidasida	Apicomplexa	Piroplasmida	Babesiidae	Babesia	NCBI	80.09	2.47	NA	NA	NA	NA	NA	NA	NA	NA	326.8	323.2	Plastid Parasite
85	GCA_002140095.1	Alveolata	5850	Plasmodium knowlesi	NA	NA	NA	NA	NA	Aconoidasida	Apicomplexa	Haemosporida	Plasmodiidae	Plasmodium	NCBI	98.54	0.11	NA	NA	NA	NA	NA	NA	NA	NA	NA	NA	Plastid Parasite
86	GCA_002157705.1	Alveolata	77519	Plasmodium gonderi	NA	NA	NA	NA	NA	Aconoidasida	Apicomplexa	Haemosporida	Plasmodiidae	Plasmodium	NCBI	99.12	0.03	NA	NA	NA	NA	NA	NA	NA	NA	NA	NA	Plastid Parasite
87	GCA_002563875.1	Alveolata	94643	Besnoitia besnoiti	NA	NA	NA	H	L	Conoidasida	Apicomplexa	Eucoccidiorida	Sarcocystidae	Besnoitia	NCBI	99.8	0.2	NA	NA	NA	NA	NA	NA	130.3	118.2	806.6	784.3	Plastid Parasite
88	GCA_002600585.1	Alveolata	483139	Cystoisospora suis	NA	NA	NA	H	L	Conoidasida	Apicomplexa	Eucoccidiorida	Sarcocystidae	Cystoisospora	NCBI	83.47	11.16	NA	NA	NA	NA	NA	NA	113.5	108.5	818.5	815.9	Plastid Parasite
89	GCA_002897235.1	Alveolata	189622	Babesia ovata	NA	NA	NA	H	NA	Aconoidasida	Apicomplexa	Piroplasmida	Babesiidae	Babesia	NCBI	83.7	5.9	NA	NA	NA	NA	NA	NA	NA	NA	321.3	321.3	Plastid Parasite
90	GCA_003072535.4	Alveolata	68886	Theileria orientalis	NA	NA	NA	M	NA	Aconoidasida	Apicomplexa	Piroplasmida	Theileriidae	Theileria	NCBI	95.59	1.5	NA	NA	NA	NA	NA	NA	NA	NA	172.3	156.4	Plastid Parasite
91	GCA_004936735.2	Alveolata	1280935	Cryptosporidium sp. chipmunk genotype I	NA	NA	NA	H	NA	Conoidasida	Apicomplexa	Eucoccidiorida	Cryptosporidiidae	Cryptosporidium	NCBI	97.61	1	NA	NA	NA	NA	NA	NA	NA	NA	451.4	450.8	Plastid Parasite
92	GCA_007210665.1	Alveolata	756076	Cryptosporidium tyzzeri	NA	NA	NA	H	NA	Conoidasida	Apicomplexa	Eucoccidiorida	Cryptosporidiidae	Cryptosporidium	NCBI	98.01	0.6	NA	NA	NA	NA	NA	NA	NA	NA	445.2	444.3	Plastid Parasite
93	GCA_009768925.2	Alveolata	310047	Cryptosporidium bovis	NA	NA	NA	H	NA	Conoidasida	Apicomplexa	Eucoccidiorida	Cryptosporidiidae	Cryptosporidium	NCBI	95.62	0.6	NA	NA	NA	NA	NA	NA	NA	NA	440.3	440.3	Plastid Parasite
94	GCA_009792415.2	Alveolata	515981	Cryptosporidium ryanae	NA	NA	NA	H	NA	Conoidasida	Apicomplexa	Eucoccidiorida	Cryptosporidiidae	Cryptosporidium	NCBI	94.62	1	NA	NA	NA	NA	NA	NA	NA	NA	445.1	443.1	Plastid Parasite
95	GCA_013099955.1	Alveolata	5811	Toxoplasma gondii	NA	NA	NA	H	L	Conoidasida	Apicomplexa	Eucoccidiorida	Sarcocystidae	Toxoplasma	NCBI	100	0	NA	NA	NA	NA	NA	NA	125.3	117.1	709.9	709.9	Plastid Parasite
96	GCA_013115115.1	Alveolata	32597	Perkinsus olseni	NA	M	H	H	M	NA	Perkinsozoa	Perkinsida	Perkinsidae	Perkinsus	NCBI	89.47	2.34	NA	NA	311.9	153.8	313.8	313.1	229.5	229.1	1157.6	1157.2	Plastid Parasite
97	GCA_013115145.1	Alveolata	330153	Perkinsus chesapeaki	NA	L	M	H	M	NA	Perkinsozoa	Perkinsida	Perkinsidae	Perkinsus	NCBI	91.23	3.51	NA	NA	304.1	143.3	222.6	222.1	224.9	224.3	1179.2	1178.7	Plastid Parasite
98	GCA_014529505.1	Alveolata	83540	Cryptosporidium felis	NA	NA	NA	H	NA	Conoidasida	Apicomplexa	Eucoccidiorida	Cryptosporidiidae	Cryptosporidium	NCBI	91.04	2.19	NA	NA	NA	NA	NA	NA	NA	NA	473.3	472.8	Plastid Parasite
99	GCA_015476325.1	Alveolata	476202	Cardiosporidium cionae	NA	NA	NA	M	M	Aconoidasida	Apicomplexa	Nephromycida	NA	Cardiosporidium	NCBI	59.21	3.7	NA	NA	NA	NA	NA	NA	268.7	268.4	297.8	232.3	Plastid Parasite
100	GCA_019968955.1	Alveolata	2853593	Porospora cf. gigantea A	NA	NA	NA	M	NA	Conoidasida	Apicomplexa	Eugregarinorida	Porosporidae	Porospora	NCBI	71.71	1.79	NA	NA	NA	NA	NA	NA	NA	NA	250.3	250.3	Plastid Parasite
101	GCA_023705535.2	Alveolata	5869	Babesia ovis	NA	NA	NA	H	NA	Aconoidasida	Apicomplexa	Piroplasmida	Babesiidae	Babesia	NCBI	90.04	2.38	NA	NA	NA	NA	NA	NA	NA	NA	335.4	334.8	Plastid Parasite
102	GCA_023973825.1	Alveolata	5824	Plasmodium brasilianum	NA	NA	NA	NA	NA	Aconoidasida	Apicomplexa	Haemosporida	Plasmodiidae	Plasmodium	NCBI	89.07	1.78	NA	NA	NA	NA	NA	NA	NA	NA	NA	NA	Plastid Parasite
103	GCA_027243965.1	Alveolata	195482	Cryptosporidium canis	NA	NA	NA	H	NA	Conoidasida	Apicomplexa	Eucoccidiorida	Cryptosporidiidae	Cryptosporidium	NCBI	93.03	2.19	NA	NA	NA	NA	NA	NA	NA	NA	478.9	478.9	Plastid Parasite
104	GCA_028658345.1	Alveolata	323732	Babesia duncani	NA	NA	NA	H	NA	Aconoidasida	Apicomplexa	Piroplasmida	Babesiidae	Babesia	NCBI	76.21	5.29	NA	NA	NA	NA	NA	NA	NA	NA	350.5	350.5	Plastid Parasite
105	GCA_030849525.1	Alveolata	33632	Babesia gibsoni	NA	NA	NA	H	NA	Aconoidasida	Apicomplexa	Piroplasmida	Babesiidae	Babesia	NCBI	94.19	1.15	NA	NA	NA	NA	NA	NA	NA	NA	335.7	335.7	Plastid Parasite
106	GCA_031892065.1	Alveolata	2138604	Cryptosporidium sp. 43IA8	NA	NA	NA	H	NA	Conoidasida	Apicomplexa	Eucoccidiorida	Cryptosporidiidae	Cryptosporidium	NCBI	98.21	0.8	NA	NA	NA	NA	NA	NA	NA	NA	443.5	442.1	Plastid Parasite
107	GCA_037039495.1	Alveolata	659607	Cryptosporidium xiaoi	NA	NA	NA	H	NA	Conoidasida	Apicomplexa	Eucoccidiorida	Cryptosporidiidae	Cryptosporidium	NCBI	96.22	0.2	NA	NA	NA	NA	NA	NA	NA	NA	437.4	437.4	Plastid Parasite
108	GCA_900002335.2	Alveolata	31271	Plasmodium chabaudi chabaudi	NA	NA	NA	NA	NA	Aconoidasida	Apicomplexa	Haemosporida	Plasmodiidae	Plasmodium	NCBI	99.2	0	NA	NA	NA	NA	NA	NA	NA	NA	NA	NA	Plastid Parasite
109	GCA_900002375.2	Alveolata	5823	Plasmodium berghei ANKA	NA	NA	NA	NA	NA	Aconoidasida	Apicomplexa	Haemosporida	Plasmodiidae	Plasmodium	NCBI	99.07	0.03	NA	NA	NA	NA	NA	NA	NA	NA	NA	NA	Plastid Parasite
110	GCA_900002385.2	Alveolata	5861	Plasmodium yoelii	NA	NA	NA	NA	NA	Aconoidasida	Apicomplexa	Haemosporida	Plasmodiidae	Plasmodium	NCBI	64.72	10.57	NA	NA	NA	NA	NA	NA	NA	NA	NA	NA	Plastid Parasite
111	GCA_900005765.1	Alveolata	85471	Plasmodium relictum	NA	NA	NA	NA	NA	Aconoidasida	Apicomplexa	Haemosporida	Plasmodiidae	Plasmodium	NCBI	98.82	0.11	NA	NA	NA	NA	NA	NA	NA	NA	NA	NA	Plastid Parasite
112	GCA_900005855.1	Alveolata	5849	Plasmodium gallinaceum	NA	NA	NA	NA	NA	Aconoidasida	Apicomplexa	Haemosporida	Plasmodiidae	Plasmodium	NCBI	98.46	0.38	NA	NA	NA	NA	NA	NA	NA	NA	NA	NA	Plastid Parasite
113	GCA_900044335.1	Alveolata	5821	Plasmodium berghei	NA	NA	NA	NA	NA	Aconoidasida	Apicomplexa	Haemosporida	Plasmodiidae	Plasmodium	NCBI	98.3	0.16	NA	NA	NA	NA	NA	NA	NA	NA	NA	NA	Plastid Parasite
114	GCA_900088485.1	Alveolata	864142	Plasmodium ovale wallikeri	NA	NA	NA	NA	NA	Aconoidasida	Apicomplexa	Haemosporida	Plasmodiidae	Plasmodium	NCBI	80.89	5.35	NA	NA	NA	NA	NA	NA	NA	NA	NA	NA	Plastid Parasite
115	GCA_900088555.1	Alveolata	864141	Plasmodium ovale curtisi	NA	NA	NA	NA	NA	Aconoidasida	Apicomplexa	Haemosporida	Plasmodiidae	Plasmodium	NCBI	84.02	3.98	NA	NA	NA	NA	NA	NA	NA	NA	NA	NA	Plastid Parasite
116	GCA_900088575.1	Alveolata	5858	Plasmodium malariae	NA	NA	NA	NA	NA	Aconoidasida	Apicomplexa	Haemosporida	Plasmodiidae	Plasmodium	NCBI	77.68	6.59	NA	NA	NA	NA	NA	NA	NA	NA	NA	NA	Plastid Parasite
117	GCA_900090025.2	Alveolata	36330	Plasmodium ovale	NA	NA	NA	NA	NA	Aconoidasida	Apicomplexa	Haemosporida	Plasmodiidae	Plasmodium	NCBI	88.3	1.46	NA	NA	NA	NA	NA	NA	NA	NA	NA	NA	Plastid Parasite
118	GCA_900095565.1	Alveolata	5826	Plasmodium chabaudi adami	NA	NA	NA	NA	NA	Aconoidasida	Apicomplexa	Haemosporida	Plasmodiidae	Plasmodium	NCBI	98.11	0.03	NA	NA	NA	NA	NA	NA	NA	NA	NA	NA	Plastid Parasite
119	GCA_900095595.1	Alveolata	880534	Plasmodium sp. gorilla clade G1	NA	NA	NA	NA	NA	Aconoidasida	Apicomplexa	Haemosporida	Plasmodiidae	Plasmodium	NCBI	98.63	0.14	NA	NA	NA	NA	NA	NA	NA	NA	NA	NA	Plastid Parasite
120	GCA_900097015.1	Alveolata	880535	Plasmodium sp. gorilla clade G2	NA	NA	NA	NA	NA	Aconoidasida	Apicomplexa	Haemosporida	Plasmodiidae	Plasmodium	NCBI	98.98	0.05	NA	NA	NA	NA	NA	NA	NA	NA	NA	NA	Plastid Parasite
121	GCA_900097035.1	Alveolata	880536	Plasmodium sp. gorilla clade G3	NA	NA	NA	NA	NA	Aconoidasida	Apicomplexa	Haemosporida	Plasmodiidae	Plasmodium	NCBI	97.2	0.6	NA	NA	NA	NA	NA	NA	NA	NA	NA	NA	Plastid Parasite
122	GCA_900240055.1	Alveolata	720590	Plasmodium sp. DRC-Itaito	NA	NA	NA	NA	NA	Aconoidasida	Apicomplexa	Haemosporida	Plasmodiidae	Plasmodium	NCBI	98.79	0.05	NA	NA	NA	NA	NA	NA	NA	NA	NA	NA	Plastid Parasite
123	GCA_902459845.2	Alveolata	2600580	Hepatocystis sp. ex Piliocolobus tephrosceles	NA	NA	NA	NA	NA	Aconoidasida	Apicomplexa	Haemosporida	Plasmodiidae	Hepatocystis	NCBI	90.22	3.08	NA	NA	NA	NA	NA	NA	NA	NA	NA	NA	Plastid Parasite
124	GCA_903994205.1	Alveolata	119398	Plasmodium vinckei brucechwatti	NA	NA	NA	NA	NA	Aconoidasida	Apicomplexa	Haemosporida	Plasmodiidae	Plasmodium	NCBI	97.25	0.88	NA	NA	NA	NA	NA	NA	NA	NA	NA	NA	Plastid Parasite
125	GCA_903994225.1	Alveolata	138297	Plasmodium vinckei lentum	NA	NA	NA	NA	NA	Aconoidasida	Apicomplexa	Haemosporida	Plasmodiidae	Plasmodium	NCBI	97.2	0.6	NA	NA	NA	NA	NA	NA	NA	NA	NA	NA	Plastid Parasite
126	GCA_903994265.1	Alveolata	5860	Plasmodium vinckei	NA	NA	NA	NA	NA	Aconoidasida	Apicomplexa	Haemosporida	Plasmodiidae	Plasmodium	NCBI	96.62	1.02	NA	NA	NA	NA	NA	NA	NA	NA	NA	NA	Plastid Parasite
127	GCA_905178155.1	Alveolata	2202890	Amoebophrya sp. A120	NA	NA	NA	M	NA	Dinophyceae	NA	Syndiniales	Amoebophryaceae	Amoebophrya	NCBI	95.32	0.58	NA	NA	NA	NA	NA	NA	NA	NA	297.2	296.8	Plastid Parasite
128	GCA_905182985.1	Alveolata	65129	Paramecium sonneborni	M	H	NA	H	H	Oligohymenophorea	Ciliophora	Peniculida	Parameciidae	Paramecium	NCBI	98.83	0.58	186.2	185.8	883.5	883.2	NA	NA	321.1	320.9	1187.2	1187	Heterotroph
129	GCA_905182995.1	Alveolata	43137	Paramecium octaurelia	M	H	NA	H	H	Oligohymenophorea	Ciliophora	Peniculida	Parameciidae	Paramecium	NCBI	96.49	1.75	203.2	202.8	887.6	887.3	NA	NA	319.4	319.2	1183.9	1183.6	Heterotroph
130	GCA_905183005.1	Alveolata	43138	Paramecium pentaurelia	M	H	NA	H	H	Oligohymenophorea	Ciliophora	Peniculida	Parameciidae	Paramecium	NCBI	98.25	1.17	190.4	189.9	889.8	889.6	NA	NA	318.6	318.4	1177.8	1177.5	Heterotroph
131	GCA_905221605.1	Alveolata	878477	Symbiodinium natans	NA	NA	NA	H	L	Dinophyceae	NA	Suessiales	Symbiodiniaceae	Symbiodinium	NCBI	69.59	12.28	NA	NA	NA	NA	NA	NA	152.4	110.3	425.9	425.6	Endosymbiotic
132	GCA_905221615.1	Alveolata	631055	Symbiodinium sp. CCMP2592	NA	NA	NA	H	L	Dinophyceae	NA	Suessiales	Symbiodiniaceae	Symbiodinium	NCBI	75.44	11.11	NA	NA	NA	NA	NA	NA	130.4	123	425.5	423.4	Endosymbiotic
133	GCA_905221625.1	Alveolata	230985	Symbiodinium sp. KB8	NA	NA	NA	H	H	Dinophyceae	NA	Suessiales	Symbiodiniaceae	Symbiodinium	NCBI	91.23	4.09	NA	NA	NA	NA	NA	NA	373	372.7	777.2	776.9	Endosymbiotic
134	GCA_905221635.1	Alveolata	1519616	Symbiodinium sp. CCMP2456	NA	NA	NA	H	NA	Dinophyceae	NA	Suessiales	Symbiodiniaceae	Symbiodinium	NCBI	70.18	11.7	NA	NA	NA	NA	NA	NA	NA	NA	369	368.8	Endosymbiotic
135	GCA_905231905.1	Alveolata	2952	Symbiodinium pilosum	NA	NA	NA	NA	NA	Dinophyceae	NA	Suessiales	Symbiodiniaceae	Symbiodinium	NCBI	54.97	13.45	NA	NA	NA	NA	NA	NA	NA	NA	NA	NA	Endosymbiotic
136	GCA_905231915.1	Alveolata	1628268	Symbiodinium necroappetens	NA	NA	NA	NA	L	Dinophyceae	NA	Suessiales	Symbiodiniaceae	Symbiodinium	NCBI	63.16	15.79	NA	NA	NA	NA	NA	NA	150.3	106.6	NA	NA	Endosymbiotic
137	GCA_914767885.1	Alveolata	1481888	Blepharisma stoltei	NA	H	NA	H	M	Heterotrichea	Ciliophora	Heterotrichida	Blepharismidae	Blepharisma	NCBI	95.91	2.92	NA	NA	621.4	617.1	NA	NA	279.2	279	1128.5	1128.2	Heterotroph
138	GCA_946863485.1	Alveolata	5936	Moneuplotes crassus	NA	NA	NA	H	M	Spirotrichea	Ciliophora	Euplotida	Euplotidae	Moneuplotes	NCBI	91.81	1.17	NA	NA	NA	NA	NA	NA	247.6	247.4	402.4	402.4	Heterotroph
139	GCA_963969995.1	Alveolata	1381693	Durusdinium trenchii	NA	NA	NA	H	L	Dinophyceae	NA	Suessiales	Symbiodiniaceae	Durusdinium	NCBI	83.63	5.85	NA	NA	NA	NA	NA	NA	302.2	126.3	581.6	581.4	Endosymbiotic
140	Coprin2167	Chlorophyta	574566	Coccomyxa subellipsoidea C-169	NA	NA	H	H	H	Trebouxiophyceae	Chlorophyta	NA	NA	Coccomyxa	JGI	95.4	1	NA	NA	NA	NA	1000.5	1000.1	450.4	450.2	1676.3	1676.1	Autotrophic
141	Apalob2145	Chlorophyta	904363	Apatococcus lobatus	NA	NA	H	H	H	Trebouxiophyceae	Chlorophyta	Chlorellales	Chlorellaceae	Apatococcus	JGI	95.1	0.5	NA	NA	NA	NA	1234.4	1234	436	435.7	1599.7	1599.5	Mixotroph
142	Myrbis2043	Chlorophyta	41462	[Myrmecia] bisecta	NA	NA	H	H	H	Trebouxiophyceae	Chlorophyta	Trebouxiales	Trebouxiaceae	Myrmecia	JGI	96.8	1	NA	NA	NA	NA	1317.9	1317.5	461	460.7	1077.6	1077.3	Autotrophic
143	Ellbil24580	Chlorophyta	381761	Elliptochloris bilobata	NA	NA	H	H	H	Trebouxiophyceae	Chlorophyta	NA	NA	Elliptochloris	JGI	93.5	1.1	NA	NA	NA	NA	1219.4	1219	462.5	462.2	1699.6	1699.4	Autotrophic
144	DesarSE107	Chlorophyta	375941	Desmodesmus armatus	NA	NA	H	H	H	Chlorophyceae	Chlorophyta	Sphaeropleales	Scenedesmaceae	Desmodesmus	JGI	93.1	1.7	NA	NA	NA	NA	1173.4	1172.8	466.3	466	1542.6	1541.9	Autotrophic
145	TrebouA12	Chlorophyta	2608996	Trebouxia sp. A1-2	NA	NA	H	H	H	Trebouxiophyceae	Chlorophyta	Trebouxiales	Trebouxiaceae	Trebouxia	JGI	85.5	1.7	NA	NA	NA	NA	1109.7	741.3	455.1	454.9	1014.6	1014.2	Autotrophic
146	Limspi1	Chlorophyta	2954232	Limnomonas spitsbergensis	NA	NA	H	H	H	Chlorophyceae	Chlorophyta	Chlamydomonadales	NA	Limnomonas	JGI	92.2	0.6	NA	NA	NA	NA	1275.1	1274.7	458	457.7	1612.2	1612	Autotrophic
147	Tetso1	Chlorophyta	47790	Tetrabaena socialis	NA	NA	H	M	H	Chlorophyceae	Chlorophyta	Chlamydomonadales	Tetrabaenaceae	Tetrabaena	JGI	58.2	18.2	NA	NA	NA	NA	1215.1	1214.4	458.5	458.2	170	169.7	Autotrophic
148	Chrzof2	Chlorophyta	31302	Chromochloris zofingiensis	NA	NA	H	H	H	Chlorophyceae	Chlorophyta	Sphaeropleales	Chromochloridaceae	Chromochloris	JGI	98.9	0.5	NA	NA	NA	NA	1271.6	1271.2	460	459.8	1673	1672.8	Mixotroph
149	ScespWC1	Chlorophyta	3087	Scenedesmus	NA	NA	H	H	H	Chlorophyceae	Chlorophyta	Sphaeropleales	Scenedesmaceae	Scenedesmus	JGI	96.6	0.6	NA	NA	NA	NA	1239.3	1239	469.2	468.9	925.6	925.2	Mixotroph
150	Haeplu1	Chlorophyta	44745	Haematococcus lacustris	NA	NA	H	H	H	Chlorophyceae	Chlorophyta	Chlamydomonadales	Haematococcaceae	Haematococcus	JGI	96.4	1.2	NA	NA	NA	NA	274.3	221	457.2	456.8	385.6	385.4	Autotrophic
151	Volre3786	Chlorophyta	1737510	Volvox reticuliferus	NA	NA	H	H	H	Chlorophyceae	Chlorophyta	Chlamydomonadales	Volvocaceae	Volvox	JGI	90.4	0.7	NA	NA	NA	NA	1257.6	1257.2	455.8	455.5	1667	1666.7	Autotrophic
152	Volafr1	Chlorophyta	51714	Volvox africanus	NA	NA	H	H	H	Chlorophyceae	Chlorophyta	Chlamydomonadales	Volvocaceae	Volvox	JGI	89	0.9	NA	NA	NA	NA	1242.9	1242.4	455.6	455.3	1682.7	1682.4	Autotrophic
153	ChloDOE1412	Chlorophyta	3076	Chlorella sorokiniana	NA	NA	H	H	H	Trebouxiophyceae	Chlorophyta	Chlorellales	Chlorellaceae	Chlorella	JGI	91.1	0.7	NA	NA	NA	NA	1214.4	1214	471.3	471.1	1625.5	1625.2	Mixotroph
154	Chloso1230	Chlorophyta	3071	Chlorella	NA	NA	H	H	H	Trebouxiophyceae	Chlorophyta	Chlorellales	Chlorellaceae	Chlorella	JGI	96.8	0.7	NA	NA	NA	NA	979.7	878.2	457.8	457.5	1577.3	1576.9	Mixotroph
155	Micco1	Chlorophyta	554055	Micractinium conductrix	NA	NA	H	H	H	Trebouxiophyceae	Chlorophyta	Chlorellales	Chlorellaceae	Micractinium	JGI	95	0.7	NA	NA	NA	NA	1204.5	1204.1	472	471.7	1604.7	1604.4	Endosymbiotic
156	Auxpr25	Chlorophyta	3075	Auxenochlorella protothecoides	NA	NA	H	H	H	Trebouxiophyceae	Chlorophyta	Chlorellales	Chlorellaceae	Auxenochlorella	JGI	88.4	2.8	NA	NA	NA	NA	1042.2	739.5	456.8	456.5	1562.4	1562.1	Autotrophic
157	Chleu1	Chlorophyta	1157962	Chlamydomonas eustigma	NA	NA	H	H	H	Chlorophyceae	Chlorophyta	Chlamydomonadales	Chlamydomonadaceae	Chlamydomonas	JGI	97	0.6	NA	NA	NA	NA	1294	1293.6	457.5	457.3	1621.4	1621.1	Autotrophic
158	Trebou978	Chlorophyta	75966	Trebouxiophyceae	NA	NA	H	H	H	Trebouxiophyceae	Chlorophyta	NA	NA	NA	JGI	91.6	0.5	NA	NA	NA	NA	1249.6	1249.1	449.5	449.2	1630.1	1629.8	Autotrophic
159	Trebou4402	Chlorophyta	2941158	Chlorellaceae sp.	NA	NA	H	H	H	Trebouxiophyceae	Chlorophyta	Chlorellales	Chlorellaceae	NA	JGI	88	2.2	NA	NA	NA	NA	1137.8	1137.4	416	415.7	1302.2	1302	Autotrophic
160	Chlremi1	Chlorophyta	2069334	Chloromonas remiasii	NA	NA	H	H	H	Chlorophyceae	Chlorophyta	Chlamydomonadales	Chlamydomonadaceae	Chloromonas	JGI	92.8	1.8	NA	NA	NA	NA	1208.6	1208.2	376.7	376.4	1632.6	1632.3	Autotrophic
161	Rapsub1	Chlorophyta	307507	Raphidocelis subcapitata	NA	NA	H	H	H	Chlorophyceae	Chlorophyta	Sphaeropleales	Selenastraceae	Raphidocelis	JGI	95.9	1.2	NA	NA	NA	NA	1182.2	1177.5	456.4	456.2	1333.9	1333.7	Autotrophic
162	Botrbrau1	Chlorophyta	1202541	Botryococcus braunii Showa	NA	NA	H	H	M	Trebouxiophyceae	Chlorophyta	NA	NA	Botryococcus	JGI	81.7	5.9	NA	NA	NA	NA	865.8	547.3	246.5	246.3	1137.7	1137.5	Autotrophic
163	Astgub1	Chlorophyta	47775	Astrephomene gubernaculifera	NA	NA	H	H	H	Chlorophyceae	Chlorophyta	Chlamydomonadales	Astrephomenaceae	Astrephomene	JGI	83	3.4	NA	NA	NA	NA	907.2	906.8	460.1	459.8	1203.6	1203.2	Autotrophic
164	Ostque1	Chlorophyta	121088	Ostreobium quekettii	NA	NA	H	H	H	Ulvophyceae	Chlorophyta	Bryopsidales	Ostreobiaceae	Ostreobium	JGI	64.4	2.8	NA	NA	NA	NA	1118	1117.6	404	403.8	1312.6	1312.3	Endosymbiotic
165	Nandes2526	Chlorophyta	1650286	Chlorella desiccata (nom. nud.)	NA	NA	H	H	H	Trebouxiophyceae	Chlorophyta	Chlorellales	Chlorellaceae	Chlorella	JGI	96.1	0.4	NA	NA	NA	NA	1242.7	1242.2	450.4	450.1	1620.9	1620.6	Autotrophic
166	Heli50920	Chlorophyta	1291522	Helicosporidium sp. ATCC 50920	NA	NA	H	H	H	Trebouxiophyceae	Chlorophyta	Chlorellales	Chlorellaceae	Helicosporidium	JGI	61.8	13.8	NA	NA	NA	NA	460.4	460.1	419.2	409.8	1091	1084.9	Parasite
167	Pedmin1	Chlorophyta	3159	Pedinomonas minor	NA	NA	H	H	H	Pedinophyceae	Chlorophyta	Pedinomonadales	Pedinomonadaceae	Pedinomonas	JGI	89.5	1.8	NA	NA	NA	NA	1223.6	1223.2	469.7	469.5	1619.9	1619.6	Autotrophic
168	PedYPF701	Chlorophyta	765719	Pedinophyceae sp. YPF-701	NA	NA	H	H	H	Pedinophyceae	Chlorophyta	NA	NA	NA	JGI	86.6	0.8	NA	NA	NA	NA	1189	1188.6	461.5	461.3	1573.3	1573.1	Autotrophic
169	MicrYARC1	Chlorophyta	2904290	Microglena sp. YARC	NA	NA	H	H	H	Chlorophyceae	Chlorophyta	Chlamydomonadales	Chlamydomonadaceae	Microglena	JGI	82.7	5.5	NA	NA	NA	NA	1312.6	1312.2	460.9	460.6	798.8	798.1	Autotrophic
170	MicrAD1	Chlorophyta	38832	Micromonas	NA	NA	H	H	M	Mamiellophyceae	Chlorophyta	Mamiellales	Mamiellaceae	Micromonas	JGI	92.8	0.9	NA	NA	NA	NA	1207.2	1203.3	179.4	179.3	1495.8	1494.2	Mixotroph
171	ChlUWO241	Chlorophyta	1653778	Chlamydomonas sp. UWO 241	NA	NA	H	H	H	Chlorophyceae	Chlorophyta	Chlamydomonadales	Chlamydomonadaceae	Chlamydomonas	JGI	82.2	2.5	NA	NA	NA	NA	1292.2	1291.8	455.7	455.5	1631.9	1631.6	Autotrophic
172	Monmin1	Chlorophyta	39955	Monoraphidium minutum	NA	NA	H	H	H	Chlorophyceae	Chlorophyta	Sphaeropleales	Selenastraceae	Monoraphidium	JGI	96.4	0.9	NA	NA	NA	NA	1181.3	1180.9	457	456.7	938.4	938.2	Mixotroph
173	TetrdesSNI2	Chlorophyta	2780016	Tetradesmus deserticola	NA	NA	H	H	H	Chlorophyceae	Chlorophyta	Sphaeropleales	Scenedesmaceae	Tetradesmus	JGI	96.4	1	NA	NA	NA	NA	1122.8	1122.5	436.1	435.9	1358.3	1357.9	Autotrophic
174	Flerot1	Chlorophyta	269715	Flechtneria rotunda	NA	NA	H	H	H	Chlorophyceae	Chlorophyta	Sphaeropleales	Scenedesmaceae	Flechtneria	JGI	98.6	0.3	NA	NA	NA	NA	1229.9	1229.5	468.3	468	1597.5	1597.2	Autotrophic
175	Enacos1	Chlorophyta	113528	Enallax costatus	NA	NA	H	H	H	Chlorophyceae	Chlorophyta	Sphaeropleales	Scenedesmaceae	Enallax	JGI	98.4	0.5	NA	NA	NA	NA	1242.9	1242.4	469.7	469.4	1603	1601.2	Autotrophic
176	Chlsc1	Chlorophyta	2026947	Chlamydomonas schloesseri	NA	NA	H	H	H	Chlorophyceae	Chlorophyta	Chlamydomonadales	Chlamydomonadaceae	Chlamydomonas	JGI	97.8	0.8	NA	NA	NA	NA	1214.7	1214.3	455.9	455.7	1693.7	1693.4	Autotrophic
177	Pico	Chlorophyta	2320818	Picocystis sp. ML	NA	NA	NA	M	NA	Picocystophyceae	Chlorophyta	Picocystales	Picocystaceae	Picocystis	JGI	32.1	5.7	NA	NA	NA	NA	NA	NA	NA	NA	NA	NA	Autotrophic
178	Chlin1	Chlorophyta	51695	Chlamydomonas incerta	NA	NA	H	H	H	Chlorophyceae	Chlorophyta	Chlamydomonadales	Chlamydomonadaceae	Chlamydomonas	JGI	95.9	2	NA	NA	NA	NA	1131.1	1130.8	455.9	455.7	1693.7	1693.4	Autotrophic
179	Edade1	Chlorophyta	47281	Edaphochlamys debaryana	NA	NA	H	H	H	Chlorophyceae	Chlorophyta	Chlamydomonadales	NA	Edaphochlamys	JGI	96.8	1.4	NA	NA	NA	NA	1224.2	1223.7	458.9	458.6	1550.6	1550.5	Autotrophic
180	Picre1	Chlorophyta	2601844	Picochlorum sp. BH-2019	NA	NA	H	H	H	Trebouxiophyceae	Chlorophyta	NA	NA	Picochlorum	JGI	67.3	11.3	NA	NA	NA	NA	1108.5	1106.9	308.7	308.6	914.9	914.6	Autotrophic
181	Picsp	Chlorophyta	2053932	Picochlorum sp. 'soloecismus'	NA	NA	H	H	H	Trebouxiophyceae	Chlorophyta	NA	NA	Picochlorum	JGI	87	0.8	NA	NA	NA	NA	1169	1168.5	449.8	449.6	1558.3	1558	Autotrophic
182	ChloA99	Chlorophyta	2041167	Chlorella sp. A99	NA	NA	H	H	H	Trebouxiophyceae	Chlorophyta	Chlorellales	Chlorellaceae	Chlorella	JGI	90.1	2.4	NA	NA	NA	NA	837.3	331.7	303.4	303.1	1589.8	1589.5	Autotrophic
183	Tetstr1	Chlorophyta	3165	Tetraselmis striata	NA	NA	H	H	H	Chlorodendrophyceae	Chlorophyta	Chlorodendrales	Chlorodendraceae	Tetraselmis	JGI	93.2	1.1	NA	NA	NA	NA	1206.1	1205.6	473.9	473.6	1762.3	1762	Autotrophic
184	Caulen1	Chlorophyta	148947	Caulerpa lentillifera	NA	NA	H	H	H	Ulvophyceae	Chlorophyta	Bryopsidales	Caulerpaceae	Caulerpa	JGI	75	2.3	NA	NA	NA	NA	973.4	973	379	378.9	1151.2	1150.9	Autotrophic
185	Volca2	Chlorophyta	3067	Volvox carteri	NA	NA	H	H	H	Chlorophyceae	Chlorophyta	Chlamydomonadales	Volvocaceae	Volvox	JGI	95.4	1	NA	NA	NA	NA	1248.1	1247.6	458.1	457.8	1707.2	1706.9	Autotrophic
186	SymretSc1	Chlorophyta	40981	Symbiochloris reticulata	NA	NA	H	H	H	Trebouxiophyceae	Chlorophyta	Trebouxiales	Trebouxiaceae	Symbiochloris	JGI	96.3	0.5	NA	NA	NA	NA	1223.9	1223.6	439.4	439.2	1512.1	1511.8	Autotrophic
187	Ostta4221	Chlorophyta	70448	Ostreococcus tauri	NA	NA	H	H	H	Mamiellophyceae	Chlorophyta	Mamiellales	Bathycoccaceae	Ostreococcus	JGI	98.3	0.4	NA	NA	NA	NA	1283.9	1283.5	437.2	437	1444.3	1444	Autotrophic
188	Astpho2	Chlorophyta	763042	Asterochloris sp. Cgr/DA1pho	NA	NA	H	H	H	Trebouxiophyceae	Chlorophyta	Trebouxiales	Trebouxiaceae	Asterochloris	JGI	92.4	2	NA	NA	NA	NA	1237.1	1234.6	451.2	450.9	1617.1	1605.7	Endosymbiotic
189	Gonpec1	Chlorophyta	33097	Gonium pectorale	NA	NA	H	H	H	Chlorophyceae	Chlorophyta	Chlamydomonadales	Volvocaceae	Gonium	JGI	91.6	5	NA	NA	NA	NA	1209.7	1209.1	455.5	455.3	954	596.3	Autotrophic
190	Monneg1	Chlorophyta	145388	Monoraphidium neglectum	NA	NA	H	H	H	Chlorophyceae	Chlorophyta	Sphaeropleales	Selenastraceae	Monoraphidium	JGI	73.1	18.2	NA	NA	NA	NA	821.8	821.2	456	455.7	579.8	579.5	Autotrophic
191	Batpra1	Chlorophyta	1075084	Bathycoccus prasinos RCC1105	NA	NA	H	H	H	Mamiellophyceae	Chlorophyta	Mamiellales	Bathycoccaceae	Bathycoccus	JGI	96.5	0.9	NA	NA	NA	NA	1204.6	1204.6	425.9	425.6	1502.1	1501.3	Autotrophic
192	Ulvmu1	Chlorophyta	498180	Ulva mutabilis	NA	NA	H	H	H	Ulvophyceae	Chlorophyta	Ulvales	Ulvaceae	Ulva	JGI	87.3	0.9	NA	NA	NA	NA	1023.9	1023.5	417.7	417.5	1205.3	1205	Autotrophic
193	Dunsal1	Chlorophyta	3046	Dunaliella salina	NA	NA	M	H	H	Chlorophyceae	Chlorophyta	Chlamydomonadales	Dunaliellaceae	Dunaliella	JGI	81.8	7	NA	NA	NA	NA	669.9	298.7	451.7	451.5	915.9	797.2	Autotrophic
194	GCA_000090985.2	Chlorophyta	296587	Micromonas commoda	NA	NA	H	H	H	Mamiellophyceae	Chlorophyta	Mamiellales	Mamiellaceae	Micromonas	NCBI	98.03	0.99	NA	NA	NA	NA	1321.4	1320.9	454.3	454.1	1600.2	1600	Autotrophic
195	GCA_000092065.1	Chlorophyta	436017	Ostreococcus lucimarinus CCE9901	NA	NA	H	H	H	Mamiellophyceae	Chlorophyta	Mamiellales	Bathycoccaceae	Ostreococcus	NCBI	97.37	1.38	NA	NA	NA	NA	1277.8	1277.6	438.9	438.6	1441.1	1440.8	Autotrophic
196	GCA_000143455.1	Chlorophyta	3068	Volvox carteri f. nagariensis	NA	NA	H	H	H	Chlorophyceae	Chlorophyta	Chlamydomonadales	Volvocaceae	Volvox	NCBI	96.58	1.12	NA	NA	NA	NA	676.1	675.8	458.1	457.8	1671	1670.7	Autotrophic
197	GCA_000147415.1	Chlorophyta	554065	Chlorella variabilis	NA	NA	H	H	H	Trebouxiophyceae	Chlorophyta	Chlorellales	Chlorellaceae	Chlorella	NCBI	92.36	3.09	NA	NA	NA	NA	1188.7	1188.4	472.1	471.8	664.2	479.7	Autotrophic
198	GCA_000151265.1	Chlorophyta	564608	Micromonas pusilla CCMP1545	NA	NA	H	H	H	Mamiellophyceae	Chlorophyta	Mamiellales	Mamiellaceae	Micromonas	NCBI	96.77	1.38	NA	NA	NA	NA	1274.1	1273.8	444.7	444.5	1612.6	1612.3	Autotrophic
199	GCA_002220235.1	Chlorophyta	41875	Bathycoccus prasinos	NA	NA	H	H	H	Mamiellophyceae	Chlorophyta	Mamiellales	Bathycoccaceae	Bathycoccus	NCBI	96.51	0.92	NA	NA	NA	NA	1204.6	1204.6	425.9	425.6	1502.1	1501.3	Autotrophic
200	GCA_014080715.1	Chlorophyta	2650976	Scenedesmus sp. NREL 46B-D3	NA	NA	H	H	H	Chlorophyceae	Chlorophyta	Sphaeropleales	Scenedesmaceae	Scenedesmus	NCBI	93.15	2.17	NA	NA	NA	NA	1166.5	1166.2	466.2	465.9	737.6	736.5	Autotrophic
201	GCA_014905635.1	Chlorophyta	2742167	Scenedesmus sp. PABB004	NA	NA	H	H	H	Chlorophyceae	Chlorophyta	Sphaeropleales	Scenedesmaceae	Scenedesmus	NCBI	90.19	0.46	NA	NA	NA	NA	1196.3	1195.9	328.6	328.3	1465.8	1464.6	Autotrophic
202	GCA_015473125.1	Chlorophyta	41880	Pycnococcus provasolii	NA	NA	H	H	H	NA	Chlorophyta	NA	Pycnococcaceae	Pycnococcus	NCBI	85.98	0.92	NA	NA	NA	NA	1080	1077.6	435.7	435.5	1453.4	1453.1	Autotrophic
203	GCA_020887355.1	Chlorophyta	2315456	Coccomyxa sp. Obi	NA	NA	H	H	H	Trebouxiophyceae	Chlorophyta	NA	NA	Coccomyxa	NCBI	98.75	0.2	NA	NA	NA	NA	1235	1234.7	452.8	452.5	1699	1698.6	Autotrophic
204	GCA_023343905.1	Chlorophyta	3077	Chlorella vulgaris	NA	NA	H	H	H	Trebouxiophyceae	Chlorophyta	Chlorellales	Chlorellaceae	Chlorella	NCBI	98.95	0.26	NA	NA	NA	NA	1225.8	1225.4	471.5	471.2	1624.3	1624	Autotrophic
205	GCA_025026875.1	Chlorophyta	2649997	Chlorella ohadii	NA	NA	H	H	H	Trebouxiophyceae	Chlorophyta	Chlorellales	Chlorellaceae	Chlorella	NCBI	95.39	1.32	NA	NA	NA	NA	1139.7	981.9	470.4	470.2	1480.3	1479.2	Autotrophic
206	GCA_025209345.1	Chlorophyta	2696299	Picochlorum sp. BPE23	NA	NA	H	H	H	Trebouxiophyceae	Chlorophyta	NA	NA	Picochlorum	NCBI	95.26	0.59	NA	NA	NA	NA	1144.9	1144.6	446.3	446.1	1529.8	1529.6	Autotrophic
207	GCA_030267485.1	Chlorophyta	330485	Pleodorina starrii	NA	NA	H	H	H	Chlorophyceae	Chlorophyta	Chlamydomonadales	Volvocaceae	Pleodorina	NCBI	97.3	0.26	NA	NA	NA	NA	1249.7	1249.2	458.9	458.6	1694.5	1694.1	Autotrophic
208	GCA_030272585.1	Chlorophyta	3041901	Bryopsis sp. KO-2023	NA	NA	H	H	H	Ulvophyceae	Chlorophyta	Bryopsidales	Bryopsidaceae	Bryopsis	NCBI	95.33	0.33	NA	NA	NA	NA	1042.4	1041.6	383.3	383	1225.2	1224.9	Autotrophic
209	GCA_031763795.1	Chlorophyta	3111	Prototheca wickerhamii	NA	NA	H	H	H	Trebouxiophyceae	Chlorophyta	Chlorellales	Chlorellaceae	Prototheca	NCBI	77.88	3.55	NA	NA	NA	NA	1035.9	1030.5	456.8	456.5	1560.1	1559.9	Heterotroph
210	GCA_034226045.1	Chlorophyta	1470871	Picochlorum sp. SENEW3	NA	NA	H	H	H	Trebouxiophyceae	Chlorophyta	NA	NA	Picochlorum	NCBI	25.54	0.33	NA	NA	NA	NA	1146.8	1146.5	396.9	396.5	1530.5	1530.2	Autotrophic
211	GCA_040144375.1	Chlorophyta	2026836	Apatococcus fuscideae	NA	NA	H	H	L	Trebouxiophyceae	Chlorophyta	Chlorellales	Chlorellaceae	Apatococcus	NCBI	75.77	2.5	NA	NA	NA	NA	1064	1063.7	109.8	100.5	882.4	882.3	Endosymbiotic
212	GCA_040144405.1	Chlorophyta	706552	Symbiochloris irregularis	NA	NA	H	H	H	Trebouxiophyceae	Chlorophyta	Trebouxiales	Trebouxiaceae	Symbiochloris	NCBI	91.05	1.45	NA	NA	NA	NA	1184.5	1183.7	432.2	431.9	837.3	835.5	Endosymbiotic
213	GCA_040182555.1	Chlorophyta	248742	Coccomyxa subellipsoidea	NA	NA	H	H	H	Trebouxiophyceae	Chlorophyta	NA	NA	Coccomyxa	NCBI	95.46	0.99	NA	NA	NA	NA	1241.6	1240.8	455.1	454.8	1692.4	1692.1	Autotrophic
214	GCA_040206735.1	Chlorophyta	2905653	Trebouxia sp. C0004	NA	NA	H	H	H	Trebouxiophyceae	Chlorophyta	Trebouxiales	Trebouxiaceae	Trebouxia	NCBI	96.51	0.66	NA	NA	NA	NA	1319.5	1319.2	370.4	370.1	1706.4	1706.1	Endosymbiotic
215	GCA_040206745.1	Chlorophyta	2905655	Trebouxia sp. C0006	NA	NA	H	H	H	Trebouxiophyceae	Chlorophyta	Trebouxiales	Trebouxiaceae	Trebouxia	NCBI	94.34	1.91	NA	NA	NA	NA	1316.6	1316.2	371.2	370.9	1711.6	1711.3	Endosymbiotic
216	GCA_040206755.1	Chlorophyta	2905654	Trebouxia sp. C0005	NA	NA	H	H	M	Trebouxiophyceae	Chlorophyta	Trebouxiales	Trebouxiaceae	Trebouxia	NCBI	93.22	1.97	NA	NA	NA	NA	1190.4	768.8	340.6	209.6	1155.1	1154.8	Endosymbiotic
217	GCA_040746505.1	Chlorophyta	2578422	Sanguina aurantia	NA	NA	H	H	H	Chlorophyceae	Chlorophyta	Chlamydomonadales	Chlamydomonadaceae	Sanguina	NCBI	88.08	1.51	NA	NA	NA	NA	1266.7	1266.3	454.6	454.3	1603.5	1603.2	Autotrophic
218	GCA_045269255.1	Chlorophyta	3373144	Trebouxia sp. C0009 RCD-2024	NA	NA	H	H	H	Trebouxiophyceae	Chlorophyta	Trebouxiales	Trebouxiaceae	Trebouxia	NCBI	93.22	1.45	NA	NA	NA	NA	520.3	519.9	311.5	311.3	1693	1692.7	Endosymbiotic
219	GCA_045269315.1	Chlorophyta	3373145	Trebouxia sp. C0010 RCD-2024	NA	NA	H	H	H	Trebouxiophyceae	Chlorophyta	Trebouxiales	Trebouxiaceae	Trebouxia	NCBI	92.69	2.7	NA	NA	NA	NA	1319.3	1319	455.2	455	1167.4	1167.2	Endosymbiotic
220	GCA_963575595.1	Chlorophyta	1274662	Coccomyxa viridis	NA	NA	H	H	H	Trebouxiophyceae	Chlorophyta	NA	NA	Coccomyxa	NCBI	96.51	0.86	NA	NA	NA	NA	1258.8	1258.5	442.6	442.4	1706.4	1706.1	Autotrophic
221	GCA_964261555.1	Chlorophyta	1965095	Coccomyxa elongata	NA	NA	H	H	H	Trebouxiophyceae	Chlorophyta	NA	NA	Coccomyxa	NCBI	98.09	0.33	NA	NA	NA	NA	1242	1241.7	450.7	450.4	1701.1	1700.8	Autotrophic
222	Euggra1	Discoba	3039	Euglena gracilis	NA	NA	H	H	L	Euglenida	Euglenozoa	Euglenales	Euglenaceae	Euglena	JGI	30.6	12.5	NA	NA	NA	NA	926	544	139.8	105.8	434.1	431.4	Mixotroph
223	Giaint1	Metamonada	184922	Giardia lamblia ATCC 50803	NA	NA	H	H	M	NA	Fornicata	Diplomonadida	Hexamitidae	Giardia	JGI	23.5	5.1	NA	NA	NA	NA	867	866.8	195.8	195.5	931.1	930.8	Non-Plastid Parasite
224	Trivag1	Metamonada	412133	Trichomonas vaginalis G3	NA	M	H	H	M	NA	Parabasalia	Trichomonadida	Trichomonadidae	Trichomonas	JGI	52.2	6.7	NA	NA	354.2	253.6	507.1	502.4	212.1	212	715.6	715.4	Non-Plastid Parasite
225	Trybru1	Discoba	185431	Trypanosoma brucei brucei TREU927	NA	H	H	H	H	Kinetoplastea	Euglenozoa	Trypanosomatida	Trypanosomatidae	Trypanosoma	JGI	NA	NA	NA	NA	752.5	751.9	714.6	711.9	311.7	311.4	937.8	937.1	Non-Plastid Parasite
226	GCA_000002435.2	Metamonada	5741	Giardia intestinalis	NA	H	H	H	M	NA	Fornicata	Diplomonadida	Hexamitidae	Giardia	NCBI	23.92	5.88	NA	NA	1181.6	1181.3	867	866.8	194.4	194.2	933.7	933.4	Non-Plastid Parasite
227	GCA_000182405.1	Metamonada	598745	Giardia intestinalis ATCC 50581	NA	H	H	H	M	NA	Fornicata	Diplomonadida	Hexamitidae	Giardia	NCBI	23.53	6.67	NA	NA	975.4	975.1	662.2	661.8	186.6	186.5	917.5	917.2	Non-Plastid Parasite
228	GCA_000182665.1	Metamonada	658858	Giardia lamblia P15	NA	H	H	H	M	NA	Fornicata	Diplomonadida	Hexamitidae	Giardia	NCBI	23.92	6.27	NA	NA	1066.1	1065.8	764.8	764.6	194.8	194.6	927.6	927.3	Non-Plastid Parasite
229	GCA_000497125.2	Metamonada	348837	Spironucleus salmonicida	NA	NA	M	H	NA	NA	Fornicata	Diplomonadida	Hexamitidae	Spironucleus	NCBI	18.82	7.06	NA	NA	NA	NA	185.9	184.2	NA	NA	619.7	619.3	Non-Plastid Parasite
230	GCA_001543975.1	Metamonada	1394984	Giardia intestinalis assemblage B	NA	H	H	H	M	NA	Fornicata	Diplomonadida	Hexamitidae	Giardia	NCBI	23.14	6.67	NA	NA	971.9	971.5	663	662.7	186.5	186.3	901.5	835.8	Non-Plastid Parasite
231	GCA_001643675.2	Metamonada	2049356	Monocercomonoides exilis	NA	NA	H	H	L	NA	Preaxostyla	Oxymonadida	Polymastigidae	Monocercomonoides	NCBI	59.61	5.1	NA	NA	NA	NA	607.6	591.9	148	147.8	790.2	789.5	Heterotroph
232	GCA_001839685.2	Metamonada	1144522	Tritrichomonas foetus	NA	M	H	H	M	NA	Parabasalia	Tritrichomonadida	Tritrichomonadidae	Tritrichomonas	NCBI	50.59	4.71	NA	NA	304.1	221.9	487.4	486.8	205.6	205.3	691.9	691.6	Non-Plastid Parasite
233	GCA_003568945.1	Metamonada	797122	Kipferlia bialata	NA	L	M	H	L	NA	Fornicata	NA	NA	Kipferlia	NCBI	18.82	21.96	NA	NA	116.1	104.3	269.3	269	120	119.7	793.3	792.7	Non-Plastid Parasite
234	GCA_006247105.1	Metamonada	5742	Giardia muris	NA	H	M	H	L	NA	Fornicata	Diplomonadida	Hexamitidae	Giardia	NCBI	22.35	7.06	NA	NA	324.5	318.9	319.4	291.9	110.6	110.3	808.7	808.2	Non-Plastid Parasite
235	GCA_008636045.1	Metamonada	222440	Streblomastix strix	NA	NA	H	H	L	NA	Preaxostyla	Oxymonadida	Streblomastigidae	Streblomastix	NCBI	38.04	18.04	NA	NA	NA	NA	411.7	403.8	126.4	125.8	526.3	519.2	Heterotroph
236	GCA_019828565.1	Metamonada	201153	Carpediemonas membranifera	NA	H	H	H	M	NA	Fornicata	NA	NA	Carpediemonas	NCBI	48.63	11.37	NA	NA	495.1	494.5	599.4	562.4	236.2	235.9	1138.4	1138	Heterotroph
237	GCA_020184695.1	Metamonada	135588	Histomonas meleagridis	NA	M	M	H	M	NA	Parabasalia	Tritrichomonadida	Dientamoebidae	Histomonas	NCBI	46.67	9.8	NA	NA	299.2	222.6	295.9	295.6	191	190.8	669.6	667.7	Non-Plastid Parasite
238	GCA_024181965.1	Metamonada	2918883	Aduncisulcus paluster	NA	NA	M	H	L	NA	Fornicata	NA	NA	Aduncisulcus	NCBI	31.37	11.37	NA	NA	NA	NA	227.8	227.8	142.5	139.9	565.8	565.4	Heterotroph
239	GCA_027625915.1	Metamonada	1746091	Anaeramoeba flamelloides	L	H	H	H	H	NA	NA	NA	Anaeramoebidae	Anaeramoeba	NCBI	79.61	3.14	123.6	123.1	739.7	739.1	1107.3	1105.2	364.6	364.4	1289.2	1288.9	Heterotroph
240	GCA_027972325.1	Metamonada	342808	Paratrimastix pyriformis	NA	NA	H	H	H	NA	Preaxostyla	NA	Paratrimastigidae	Paratrimastix	NCBI	62.35	6.67	NA	NA	NA	NA	348.1	343.6	372.2	371.9	707.3	706.9	Heterotroph
241	GCA_028826165.1	Metamonada	1746090	Anaeramoeba ignava	L	H	H	H	H	NA	NA	NA	Anaeramoebidae	Anaeramoeba	NCBI	77.25	2.75	133.4	132.9	766.7	766.3	1066.9	1066.4	403.3	403	1199.3	1199	Heterotroph
242	GCA_033064195.1	Metamonada	2049346	Blattamonas nauphoetae	NA	L	H	H	L	NA	Preaxostyla	Oxymonadida	NA	Blattamonas	NCBI	52.94	9.02	NA	NA	126	107.2	536.5	536.5	142.4	142.2	692.8	692.8	Heterotroph
243	GCA_039105265.1	Metamonada	1915356	Tritrichomonas musculus	NA	M	H	H	M	NA	Parabasalia	Tritrichomonadida	Tritrichomonadidae	Tritrichomonas	NCBI	54.51	7.06	NA	NA	294.6	231.9	455.7	453.5	198.9	198.8	691.9	691.5	Heterotroph
244	GCA_040285745.1	Metamonada	2654837	Barthelona sp. PCE	NA	M	H	H	M	NA	NA	NA	NA	Barthelona	NCBI	40.78	7.45	NA	NA	299.9	296	490.3	488.5	197.1	196.7	875.6	874.6	Heterotroph
245	GCA_963988835.2	Metamonada	28002	Hexamita inflata	NA	NA	M	H	L	NA	Fornicata	Diplomonadida	Hexamitidae	Hexamita	NCBI	24.71	5.88	NA	NA	NA	NA	203.1	202.6	173.7	123.6	801.4	800.5	Heterotroph
246	GCA_000002725.2	Discoba	347515	Leishmania major strain Friedlin	NA	H	H	H	H	Kinetoplastea	Euglenozoa	Trypanosomatida	Trypanosomatidae	Leishmania	NCBI	100	0	NA	NA	811.1	810.8	1005.6	1005.2	309.7	309.3	1010.7	1010.4	Non-Plastid Parasite
247	GCA_000002845.2	Discoba	420245	Leishmania braziliensis MHOM/BR/75/M2904	NA	H	H	H	H	Kinetoplastea	Euglenozoa	Trypanosomatida	Trypanosomatidae	Leishmania	NCBI	96.92	1.54	NA	NA	722.6	722	881.1	880.7	303.8	303.4	1001.1	1000.8	Non-Plastid Parasite
248	GCA_000002875.2	Discoba	435258	Leishmania infantum JPCM5	NA	H	H	H	H	Kinetoplastea	Euglenozoa	Trypanosomatida	Trypanosomatidae	Leishmania	NCBI	100	0	NA	NA	780	779.7	957.4	957.1	306.2	305.8	1014.8	1014.6	Non-Plastid Parasite
249	GCA_000004985.1	Discoba	5762	Naegleria gruberi	NA	M	H	H	H	NA	Heterolobosea	NA	Vahlkampfiidae	Naegleria	NCBI	77.65	10.2	NA	NA	299.9	299.9	1357.7	1357.2	331.7	331.5	1633.1	1632.8	Heterotroph
250	GCA_000188675.2	Discoba	5693	Trypanosoma cruzi	NA	H	H	H	M	Kinetoplastea	Euglenozoa	Trypanosomatida	Trypanosomatidae	Trypanosoma	NCBI	93.08	4.62	NA	NA	566.4	565.9	753.1	749.3	288.2	287.8	963.7	963.4	Non-Plastid Parasite
251	GCA_000210295.1	Discoba	679716	Trypanosoma brucei gambiense DAL972	NA	H	H	H	H	Kinetoplastea	Euglenozoa	Trypanosomatida	Trypanosomatidae	Trypanosoma	NCBI	98.46	1.54	NA	NA	752.7	752.1	712.1	707.9	312.1	311.9	941.5	940.6	Non-Plastid Parasite
252	GCA_000227135.2	Discoba	5661	Leishmania donovani	NA	H	H	H	H	Kinetoplastea	Euglenozoa	Trypanosomatida	Trypanosomatidae	Leishmania	NCBI	99.23	0	NA	NA	780.8	780.5	957.8	957.5	306.3	305.9	1016.9	1016.7	Non-Plastid Parasite
253	GCA_000234665.4	Discoba	929439	Leishmania mexicana MHOM/GT/2001/U1103	NA	H	H	H	H	Kinetoplastea	Euglenozoa	Trypanosomatida	Trypanosomatidae	Leishmania	NCBI	99.23	0.77	NA	NA	760.3	760	935.3	934.9	308	307.5	1018.4	1018	Non-Plastid Parasite
254	GCA_000300495.1	Discoba	85056	Trypanosoma cruzi marinkellei	NA	H	H	H	M	Kinetoplastea	Euglenozoa	Trypanosomatida	Trypanosomatidae	Trypanosoma	NCBI	98.46	0.77	NA	NA	574.8	574.3	752.7	747	288.3	287.7	961.2	960.5	Non-Plastid Parasite
255	GCA_000442495.1	Discoba	28005	Strigomonas culicis	NA	NA	H	H	NA	Kinetoplastea	Euglenozoa	Trypanosomatida	Trypanosomatidae	Strigomonas	NCBI	73.08	20	NA	NA	NA	NA	448.2	447.9	NA	NA	774.3	774	Non-Plastid Parasite
256	GCA_000442575.2	Discoba	59799	Angomonas deanei	NA	M	H	H	M	Kinetoplastea	Euglenozoa	Trypanosomatida	Trypanosomatidae	Angomonas	NCBI	79.23	16.92	NA	NA	237.8	237.5	648.2	647.9	268.4	268	950.2	949.9	Non-Plastid Parasite
257	GCA_000492115.1	Discoba	429131	Trypanosoma rangeli SC58	NA	H	H	H	NA	Kinetoplastea	Euglenozoa	Trypanosomatida	Trypanosomatidae	Trypanosoma	NCBI	94.62	3.85	NA	NA	595.5	594.8	740.4	739.8	NA	NA	937	936.4	Non-Plastid Parasite
258	GCA_000496795.1	Discoba	1416333	Trypanosoma cruzi Dm28c	NA	H	H	H	M	Kinetoplastea	Euglenozoa	Trypanosomatida	Trypanosomatidae	Trypanosoma	NCBI	90.77	8.46	NA	NA	565	564.5	748.8	745.9	287.7	287.3	963.2	962.9	Non-Plastid Parasite
259	GCA_000582765.1	Discoba	479712	Phytomonas sp. EM1	NA	H	H	H	M	Kinetoplastea	Euglenozoa	Trypanosomatida	Trypanosomatidae	Phytomonas	NCBI	90	9.23	NA	NA	514.4	511.8	511	510.7	234.7	233.9	944.5	944	Non-Plastid Parasite
260	GCA_000691245.1	Discoba	71804	Trypanosoma grayi	NA	H	H	H	M	Kinetoplastea	Euglenozoa	Trypanosomatida	Trypanosomatidae	Trypanosoma	NCBI	95.38	3.85	NA	NA	597.8	597.2	738.5	731.6	289.1	288.7	965.9	964.9	Non-Plastid Parasite
261	GCA_000755165.1	Discoba	5679	Leishmania panamensis	NA	H	H	H	H	Kinetoplastea	Euglenozoa	Trypanosomatida	Trypanosomatidae	Leishmania	NCBI	100	0	NA	NA	723.3	722.8	884.6	884.1	305	304.6	999.2	998.9	Non-Plastid Parasite
262	GCA_000982615.1	Discoba	223615	Phytomonas sp. Hart1	NA	L	H	H	M	Kinetoplastea	Euglenozoa	Trypanosomatida	Trypanosomatidae	Phytomonas	NCBI	80	19.23	NA	NA	105.8	105.7	628.2	573.1	248.3	247.5	953.2	953.2	Non-Plastid Parasite
263	GCA_001235845.1	Discoba	1314962	Perkinsela sp. CCAP 1560/4	NA	NA	NA	H	NA	Kinetoplastea	Euglenozoa	NA	Ichthyobodonidae	Perkinsela	NCBI	65.38	6.92	NA	NA	NA	NA	NA	NA	NA	NA	746.9	746.6	Non-Plastid Parasite
264	GCA_001293395.1	Discoba	157538	Leptomonas pyrrhocoris	NA	H	H	H	M	Kinetoplastea	Euglenozoa	Trypanosomatida	Trypanosomatidae	Leptomonas	NCBI	100	0	NA	NA	643.4	642.8	774.9	774.4	279.3	278.6	1018	1018	Non-Plastid Parasite
265	GCA_001299535.1	Discoba	5684	Leptomonas seymouri	NA	H	H	H	M	Kinetoplastea	Euglenozoa	Trypanosomatida	Trypanosomatidae	Leptomonas	NCBI	99.23	0.77	NA	NA	676.3	675.8	783.7	783.2	290.4	289.8	1008.9	1008.5	Non-Plastid Parasite
266	GCA_001457755.2	Discoba	5694	Trypanosoma equiperdum	NA	H	H	H	H	Kinetoplastea	Euglenozoa	Trypanosomatida	Trypanosomatidae	Trypanosoma	NCBI	94.62	0	NA	NA	752.5	751.9	715	712.3	311.7	311.4	936.5	935.7	Non-Plastid Parasite
267	GCA_001460835.1	Discoba	75058	Bodo saltans	NA	H	H	H	M	Kinetoplastea	Euglenozoa	Eubodonida	Bodonidae	Bodo	NCBI	89.23	8.46	NA	NA	344.5	336.9	532.6	525.1	262.6	262.4	966.7	966.2	Heterotroph
268	GCA_002087225.1	Discoba	67003	Trypanosoma theileri	NA	H	H	H	M	Kinetoplastea	Euglenozoa	Trypanosomatida	Trypanosomatidae	Trypanosoma	NCBI	99.23	0.77	NA	NA	608.5	607.9	711.5	707.2	291.3	290.8	957.8	956.5	Non-Plastid Parasite
269	GCA_002219105.2	Discoba	85057	Trypanosoma cruzi cruzi	NA	H	H	H	M	Kinetoplastea	Euglenozoa	Trypanosomatida	Trypanosomatidae	Trypanosoma	NCBI	100	0	NA	NA	565	564.5	751	748.1	287.7	287.3	961.2	960.8	Non-Plastid Parasite
270	GCA_003324165.2	Discoba	51637	Naegleria lovaniensis	NA	H	H	H	H	NA	Heterolobosea	NA	Vahlkampfiidae	Naegleria	NCBI	86.27	4.71	NA	NA	376.7	375.9	1357.2	1356.8	339.7	339.5	1662.3	1662	Heterotroph
271	GCA_003543875.1	Discoba	630700	Trypanosoma brucei equiperdum	NA	H	NA	H	H	Kinetoplastea	Euglenozoa	Trypanosomatida	Trypanosomatidae	Trypanosoma	NCBI	76.15	4.62	NA	NA	752.5	751.9	NA	NA	310.8	310.6	940.9	940	Non-Plastid Parasite
272	GCA_003719475.1	Discoba	5698	Trypanosoma rangeli	NA	H	H	H	M	Kinetoplastea	Euglenozoa	Trypanosomatida	Trypanosomatidae	Trypanosoma	NCBI	96.15	3.85	NA	NA	596.7	596.1	736.4	735.3	286.1	285.6	721.4	721.1	Non-Plastid Parasite
273	GCA_003719485.1	Discoba	83891	Trypanosoma conorhini	NA	H	H	H	M	Kinetoplastea	Euglenozoa	Trypanosomatida	Trypanosomatidae	Trypanosoma	NCBI	97.69	1.54	NA	NA	603.1	602.6	744.5	744	280	279.5	966.2	965.9	Non-Plastid Parasite
274	GCA_008403515.1	Discoba	5763	Naegleria fowleri	NA	H	H	H	L	NA	Heterolobosea	NA	Vahlkampfiidae	Naegleria	NCBI	85.88	3.14	NA	NA	422	419.9	1360.5	1360.1	118.1	107.5	1662.9	1662.6	Heterotroph
275	GCA_009731335.1	Discoba	5689	Leishmania tarentolae	NA	H	H	H	H	Kinetoplastea	Euglenozoa	Trypanosomatida	Trypanosomatidae	Leishmania	NCBI	98.46	0.77	NA	NA	743.6	743.1	875.7	875.2	307.5	306.9	1008.8	1008.6	Non-Plastid Parasite
276	GCA_017916305.1	Discoba	5663	Leishmania enriettii	NA	H	H	H	H	Kinetoplastea	Euglenozoa	Trypanosomatida	Trypanosomatidae	Leishmania	NCBI	98.46	0	NA	NA	715.9	712.4	832.3	831.8	307.9	307.5	987.4	987.1	Non-Plastid Parasite
277	GCA_017916325.1	Discoba	1580590	Leishmania martiniquensis	NA	H	H	H	H	Kinetoplastea	Euglenozoa	Trypanosomatida	Trypanosomatidae	Leishmania	NCBI	100	0	NA	NA	716.9	714.9	810.3	809.8	308.8	308.4	1003.8	1003.5	Non-Plastid Parasite
278	GCA_017916335.1	Discoba	2249476	Leishmania orientalis	NA	H	H	H	H	Kinetoplastea	Euglenozoa	Trypanosomatida	Trypanosomatidae	Leishmania	NCBI	99.23	0.77	NA	NA	721.4	716.9	837.2	836.7	308.8	308.3	998.8	998.5	Non-Plastid Parasite
279	GCA_017918215.1	Discoba	2803181	Leishmania sp. Ghana 2012 LV757	NA	H	H	H	H	Kinetoplastea	Euglenozoa	Trypanosomatida	Trypanosomatidae	Leishmania	NCBI	96.92	0	NA	NA	721.1	716.8	834.8	834.4	308.2	307.8	998.5	998.2	Non-Plastid Parasite
280	GCA_017918225.1	Discoba	2802991	Leishmania sp. Namibia	NA	H	H	H	H	Kinetoplastea	Euglenozoa	Trypanosomatida	Trypanosomatidae	Leishmania	NCBI	99.23	0	NA	NA	713.6	711.1	836.8	836.3	304.8	304.2	997.8	997.6	Non-Plastid Parasite
281	GCA_017918235.1	Discoba	2761500	Porcisia hertigi	NA	H	H	H	M	Kinetoplastea	Euglenozoa	Trypanosomatida	Trypanosomatidae	Porcisia	NCBI	98.46	0	NA	NA	694.7	694.2	784.2	783.8	299.1	298.4	995.2	994.6	Non-Plastid Parasite
282	GCA_019188245.1	Discoba	1808958	Novymonas esmeraldas	NA	NA	H	H	M	Kinetoplastea	Euglenozoa	Trypanosomatida	Trypanosomatidae	Novymonas	NCBI	96.15	0	NA	NA	NA	NA	781.3	780.6	290	289.5	1008.1	1008.1	Non-Plastid Parasite
283	GCA_019425475.1	Discoba	5699	Trypanosoma vivax	NA	H	H	H	M	Kinetoplastea	Euglenozoa	Trypanosomatida	Trypanosomatidae	Trypanosoma	NCBI	91.54	0.77	NA	NA	614.5	613.4	653.7	651.8	288.1	287.5	922.3	921.9	Non-Plastid Parasite
284	GCA_022059095.1	Discoba	715481	Trypanosoma melophagium	NA	H	H	H	M	Kinetoplastea	Euglenozoa	Trypanosomatida	Trypanosomatidae	Trypanosoma	NCBI	100	0	NA	NA	618.5	617.9	730.2	727.6	178.9	178.6	973.7	972.8	Non-Plastid Parasite
285	GCA_024505685.1	Discoba	5660	Leishmania braziliensis	NA	H	H	H	H	Kinetoplastea	Euglenozoa	Trypanosomatida	Trypanosomatidae	Leishmania	NCBI	93.08	2.31	NA	NA	722.6	722	881.2	880.7	303.7	303.3	1002.5	1002.3	Non-Plastid Parasite
286	GCA_026419775.2	Discoba	1008807	Acrasis kona	NA	H	H	H	H	NA	Heterolobosea	NA	Acrasidae	Acrasis	NCBI	85.49	6.67	NA	NA	488.1	487.8	538.7	538.5	360.4	360.1	854.9	854.6	Heterotroph
287	GCA_030068145.1	Discoba	91374	Diplonema papillatum	NA	H	H	H	H	Diplonemea	Euglenozoa	NA	Diplonemidae	Diplonema	NCBI	39.23	9.23	NA	NA	593.7	592.2	800.4	692.6	344.5	344.2	1192	1191.7	Heterotroph
288	GCA_040363505.1	Discoba	653362	Leishmania utingensis	NA	H	H	H	H	Kinetoplastea	Euglenozoa	Trypanosomatida	Trypanosomatidae	Leishmania	NCBI	97.69	0.77	NA	NA	721.6	721	882.9	882.4	305.2	304.8	1002.8	1002.6	Non-Plastid Parasite
289	GCA_040363515.1	Discoba	5680	Leishmania shawi	NA	H	H	H	H	Kinetoplastea	Euglenozoa	Trypanosomatida	Trypanosomatidae	Leishmania	NCBI	96.92	0.77	NA	NA	721.6	721.1	884.6	884.1	304.2	303.8	999.3	999	Non-Plastid Parasite
290	GCA_040363635.1	Discoba	5678	Leishmania naiffi	NA	H	H	H	H	Kinetoplastea	Euglenozoa	Trypanosomatida	Trypanosomatidae	Leishmania	NCBI	95.38	1.54	NA	NA	727.1	726.5	788.2	787.8	304.3	303.9	1000.6	1000.3	Non-Plastid Parasite
291	GCA_040363675.1	Discoba	651832	Leishmania lindenbergi	NA	H	H	H	H	Kinetoplastea	Euglenozoa	Trypanosomatida	Trypanosomatidae	Leishmania	NCBI	96.15	0.77	NA	NA	717.2	716.2	883.3	882.8	305.4	305	999.2	998.9	Non-Plastid Parasite
292	GCA_900500625.2	Discoba	5671	Leishmania infantum	NA	H	H	H	H	Kinetoplastea	Euglenozoa	Trypanosomatida	Trypanosomatidae	Leishmania	NCBI	100	0	NA	NA	780	779.7	957.4	957.1	306.2	305.8	1015.1	1014.8	Non-Plastid Parasite
293	Retfil1	Rhizaria	46433	Reticulomyxa filosa	NA	M	M	H	M	NA	Foraminifera	NA	Reticulomyxidae	Reticulomyxa	JGI	36.9	27.8	NA	NA	299.9	299.5	230.3	230.1	296.5	296.4	1254	1253.6	Heterotroph
294	Bigna1	Rhizaria	753081	Bigelowiella natans CCMP2755	NA	H	H	H	H	Chlorarachniophyceae	Cercozoa	NA	NA	Bigelowiella	JGI	72.9	12.2	NA	NA	413.3	411.9	415.2	414.9	423.8	423.6	1391.1	1389.6	Mixotroph
295	GCA_001049375.1	Rhizaria	37360	Plasmodiophora brassicae	NA	H	H	M	L	Phytomyxea	Endomyxa	Plasmodiophorida	Plasmodiophoridae	Plasmodiophora	NCBI	88.63	3.92	NA	NA	488.3	343.5	1158.5	1154	354.5	354.2	1560.5	1560.2	Heterotroph
296	GCA_039583845.1	Rhizaria	2184066	Marteilia pararefringens	NA	NA	NA	L	NA	Ascetosporea	Endomyxa	Paramyxida	Marteiliidae	Marteilia	NCBI	21.18	12.94	NA	NA	NA	NA	NA	NA	NA	NA	368.4	368	Non-Plastid Parasite
297	GCA_040357535.1	Rhizaria	2844372	Paramarteilia canceri	NA	NA	L	L	NA	Ascetosporea	Endomyxa	Paramyxida	Marteiliidae	Paramarteilia	NCBI	9.41	15.29	NA	NA	NA	NA	102.6	102.5	NA	NA	115.8	115	Non-Plastid Parasite
298	GCA_040357565.1	Rhizaria	1215613	Cercozoa sp. M6MM	NA	NA	NA	L	L	NA	Cercozoa	NA	NA	NA	NCBI	55.29	14.51	NA	NA	NA	NA	NA	NA	113.2	112.5	548.4	548.2	Heterotroph
299	GCA_000091205.1	Rhodophyta	280699	Cyanidioschyzon merolae strain 10D	NA	NA	H	H	M	Bangiophyceae	Rhodophyta	Cyanidiales	Cyanidiaceae	Cyanidioschyzon	NCBI	72.94	6.27	NA	NA	NA	NA	1005.4	998.9	281.1	281	1087.7	1087.4	Autotrophic
300	GCA_000341285.1	Rhodophyta	130081	Galdieria sulphuraria	NA	NA	H	H	M	Bangiophyceae	Rhodophyta	Galdieriales	Galdieriaceae	Galdieria	NCBI	78.04	7.45	NA	NA	NA	NA	1020.5	1015.5	194	193.7	1258.3	1257.9	Mixotroph
301	GCA_000350225.2	Rhodophyta	2769	Chondrus crispus	NA	NA	H	H	L	Florideophyceae	Rhodophyta	Gigartinales	Gigartinaceae	Chondrus	NCBI	63.14	8.24	NA	NA	NA	NA	787.9	786.3	146.1	126.2	924.5	924.2	Autotrophic
302	GCA_002049455.2	Rhodophyta	2786	Porphyra umbilicalis	NA	NA	M	H	L	Bangiophyceae	Rhodophyta	Bangiales	Bangiaceae	Porphyra	NCBI	43.92	14.51	NA	NA	NA	NA	284.8	284.4	133.9	101.6	1089.1	1088.7	Autotrophic
303	GCA_003194525.1	Rhodophyta	448386	Gracilariopsis chorda	NA	NA	H	H	L	Florideophyceae	Rhodophyta	Gracilariales	Gracilariaceae	Gracilariopsis	NCBI	81.18	4.71	NA	NA	NA	NA	866.9	866	140.1	114.6	950.7	950.7	Autotrophic
304	GCA_008690995.1	Rhodophyta	35688	Porphyridium purpureum	NA	NA	H	H	M	Bangiophyceae	Rhodophyta	Porphyridiales	Porphyridiaceae	Porphyridium	NCBI	71.76	8.63	NA	NA	NA	NA	1059.4	1058.9	228.6	228.3	1165	1164.3	Autotrophic
305	GCA_009829735.1	Rhodophyta	2788	Pyropia yezoensis	NA	NA	H	H	M	Bangiophyceae	Rhodophyta	Bangiales	Bangiaceae	Neopyropia	NCBI	50.2	16.86	NA	NA	NA	NA	926.9	828.9	170.2	157	1207	1206.6	Autotrophic
306	GCA_013995675.1	Rhodophyta	2690220	Cyanidiococcus yangmingshanensis	NA	NA	H	H	M	Bangiophyceae	Rhodophyta	Cyanidiales	Cyanidiaceae	Cyanidiococcus	NCBI	54.51	16.86	NA	NA	NA	NA	1041.2	893.2	287.2	287.1	1080.4	1079.5	Autotrophic
307	GCA_022539475.1	Rhodophyta	172961	Gracilaria domingensis	NA	NA	H	H	L	Florideophyceae	Rhodophyta	Gracilariales	Gracilariaceae	Gracilaria	NCBI	60	9.02	NA	NA	NA	NA	758.1	757.1	119.2	118.4	1014.3	1013.9	Autotrophic
308	GCA_025991245.1	Rhodophyta	83374	Galdieria partita	NA	NA	H	H	M	Bangiophyceae	Rhodophyta	Galdieriales	Galdieriaceae	Galdieria	NCBI	81.96	5.49	NA	NA	NA	NA	1012	1006	186.7	186.5	1243.6	1243.3	Mixotroph
309	GCA_026122205.1	Rhodophyta	3028027	Galdieria yellowstonensis	NA	NA	H	H	M	Bangiophyceae	Rhodophyta	Galdieriales	Galdieriaceae	Galdieria	NCBI	80.78	6.27	NA	NA	NA	NA	1023.7	1018.4	184.2	183.9	1276.8	1276.5	Mixotroph
310	GCA_026184775.1	Rhodophyta	2771	Cyanidium caldarium	NA	NA	H	H	M	Bangiophyceae	Rhodophyta	Cyanidiales	Cyanidiaceae	Cyanidium	NCBI	67.06	9.8	NA	NA	NA	NA	1015	898.3	298.9	298.7	1147.2	1146.8	Autotrophic
311	GCA_029953675.1	Rhodophyta	101924	Rhodosorus marinus	NA	NA	H	H	M	Stylonematophyceae	Rhodophyta	Stylonematales	Stylonemataceae	Rhodosorus	NCBI	83.92	4.31	NA	NA	NA	NA	1079.1	1067.4	272.1	272	1275.8	1275.5	Autotrophic
312	GCA_042855435.1	Rhodophyta	683352	Pyropia vietnamensis	NA	NA	H	H	L	Bangiophyceae	Rhodophyta	Bangiales	Bangiaceae	Pyropia	NCBI	61.18	12.94	NA	NA	NA	NA	951.3	945	142	141.6	1208.5	1208.2	Autotrophic
313	Brelac1	Stramenopiles	4779	Bremia lactucae	M	H	H	H	H	NA	Oomycota	Peronosporales	Peronosporaceae	Bremia	JGI	93	2	213.2	212.3	1077	1076.6	1356.8	1356.4	388.1	387.9	1996.2	1995.3	Heterotroph
314	Persor1	Stramenopiles	230839	Peronosclerospora sorghi	NA	H	H	H	H	NA	Oomycota	Peronosporales	Peronosporaceae	Peronosclerospora	JGI	79	4	NA	NA	1086.2	1085.9	1361.9	1361.5	363	362.8	1956.7	1956.1	Heterotroph
315	Pereff1	Stramenopiles	542832	Peronospora effusa	M	H	H	H	H	NA	Oomycota	Peronosporales	Peronosporaceae	Peronospora	JGI	95	2	205.3	204.1	1098.5	1098.1	1364.8	1364.4	366	365.8	2063.4	2062.5	Heterotroph
316	ScaPar1	Stramenopiles	2962637	Parmales sp. scaly parma	NA	H	H	H	H	Bolidophyceae	NA	Parmales	NA	NA	JGI	91	1	NA	NA	463.6	335	1178.7	1177.2	367.1	367	1155.2	1155	Mixotroph
317	Trilae1	Stramenopiles	1714386	Triparma laevis f. inornata	NA	H	H	H	L	Bolidophyceae	NA	Parmales	Triparmaceae	Triparma	JGI	75	9	NA	NA	478.1	476.3	1041.8	1041.4	116.7	116.5	1319.5	1319.2	Mixotroph
318	Cylclo1	Stramenopiles	2856	Cylindrotheca closterium	NA	NA	H	H	H	Bacillariophyceae	Bacillariophyta	Bacillariales	Bacillariaceae	Cylindrotheca	JGI	97	1	NA	NA	NA	NA	1109.1	1108.4	326.2	325.5	1274.8	1274.5	Autotrophic
319	Nansal1776	Stramenopiles	1027361	Nannochloropsis salina CCMP1776	NA	M	H	H	H	Eustigmatophyceae	NA	Eustigmatales	Monodopsidaceae	Microchloropsis	JGI	92	4	NA	NA	244.5	229	1207.6	1207.2	382	381.8	1469.8	1469.4	Mixotroph
320	NanspC018	Stramenopiles	52230	Nannochloropsis sp.	NA	M	H	H	H	Eustigmatophyceae	NA	Eustigmatales	Monodopsidaceae	Nannochloropsis	JGI	97	1	NA	NA	195.5	173.5	1234.2	1231.3	377.6	377.4	1505.5	1505.1	Autotrophic
321	Mosaich1	Stramenopiles	33852	Bacillariaceae	NA	NA	H	H	H	Bacillariophyceae	Bacillariophyta	Bacillariales	Bacillariaceae	NA	JGI	97	1	NA	NA	NA	NA	945.6	582	331.3	331.1	755.4	755.2	Autotrophic
322	Conwei1	Stramenopiles	1577725	Conticribra weissflogii	NA	NA	H	H	H	Coscinodiscophyceae	Bacillariophyta	Thalassiosirales	Thalassiosiraceae	Conticribra	JGI	95	4	NA	NA	NA	NA	1208.5	1206.6	364.4	364.3	764.2	764.1	Autotrophic
323	Ent11IV18	Stramenopiles	186042	Entomoneis	NA	NA	H	H	H	Bacillariophyceae	Bacillariophyta	NA	Entomoneidaceae	Entomoneis	JGI	96	1	NA	NA	NA	NA	1068.4	1065.3	303.6	303	1263.1	1262.8	Autotrophic
324	Sarfu1	Stramenopiles	590727	Sargassum fusiforme	NA	H	H	H	M	Phaeophyceae	NA	Fucales	Sargassaceae	Sargassum	JGI	93	5	NA	NA	616.6	616.2	1023	1020.2	320.5	253.8	1063.1	1062.4	Mixotroph
325	Nanoce84910	Stramenopiles	145522	Nannochloropsis oceanica	NA	M	H	H	H	Eustigmatophyceae	NA	Eustigmatales	Monodopsidaceae	Nannochloropsis	JGI	94	4	NA	NA	317.2	173.7	1226.1	1225.7	377.6	377.4	1389.2	1365.4	Autotrophic
326	Semro1	Stramenopiles	568900	Seminavis robusta	NA	NA	H	H	H	Bacillariophyceae	Bacillariophyta	Naviculales	Naviculaceae	Seminavis	JGI	99	0	NA	NA	NA	NA	1123.4	1122.9	309.3	309.2	1227.6	1227.3	Autotrophic
327	Undpi1	Stramenopiles	74381	Undaria pinnatifida	NA	H	H	H	M	Phaeophyceae	NA	Laminariales	Alariaceae	Undaria	JGI	93	2	NA	NA	594.5	593.6	997.3	745.9	298.3	298.1	960.2	877.5	Autotrophic
328	Fisso2	Stramenopiles	1519565	Fistulifera solaris	NA	NA	H	H	H	Bacillariophyceae	Bacillariophyta	Naviculales	Naviculaceae	Fistulifera	JGI	97	1	NA	NA	NA	NA	1104.1	1102.5	316.8	316.6	1236	1235.7	Autotrophic
329	Cyccr2	Stramenopiles	29204	Cyclotella cryptica	NA	NA	H	H	H	Coscinodiscophyceae	Bacillariophyta	Stephanodiscales	Stephanodiscaceae	Cyclotella	JGI	96	1	NA	NA	NA	NA	1209.8	1209.2	366.1	365.9	1158.1	1157.7	Autotrophic
330	Maypse1	Stramenopiles	2872254	Mayamaea pseudoterrestris	NA	NA	H	H	H	Bacillariophyceae	Bacillariophyta	Naviculales	Naviculaceae	Mayamaea	JGI	95	1	NA	NA	NA	NA	1113.7	1113.3	321.1	321	1224.3	1224.1	Autotrophic
331	Fracro1	Stramenopiles	210448	Fragilaria crotonensis	NA	NA	H	H	H	Fragilariophyceae	Bacillariophyta	Fragilariales	Fragilariaceae	Fragilaria	JGI	75	6	NA	NA	NA	NA	534.5	534.1	339.7	339.6	1265.2	1264.9	Autotrophic
332	Chaten1	Stramenopiles	426638	Chaetoceros tenuissimus	NA	NA	H	H	H	Coscinodiscophyceae	Bacillariophyta	Chaetocerotales	Chaetocerotaceae	Chaetoceros	JGI	95	0	NA	NA	NA	NA	1106.1	1106	309.7	309.5	1206.3	1206	Autotrophic
333	Nitput1	Stramenopiles	2742595	Nitzschia putrida	NA	NA	H	H	M	Bacillariophyceae	Bacillariophyta	Bacillariales	Bacillariaceae	Nitzschia	JGI	97	1	NA	NA	NA	NA	1057.8	1057.3	296.1	295.9	1238.6	1238.3	Heterotroph
334	Alaesc1	Stramenopiles	2889	Alaria esculenta	NA	H	H	H	H	Phaeophyceae	NA	Laminariales	Alariaceae	Alaria	JGI	95	2	NA	NA	638.7	638.3	1058.3	759.2	383.5	383.3	1293	1291.5	Autotrophic
335	MonC73	Stramenopiles	1745946	Monodopsis	L	H	H	H	H	Eustigmatophyceae	NA	Eustigmatales	Monodopsidaceae	Monodopsis	JGI	100	0	105.5	104.6	476.8	338	1246.4	1246	399.1	398.9	1551.4	1551	Autotrophic
336	VisC74	Stramenopiles	44431	Vischeria	L	H	H	H	H	Eustigmatophyceae	NA	Eustigmatales	Chlorobotryaceae	Vischeria	JGI	100	0	110.5	109.5	631.7	456.9	1270.7	1270.3	399.4	399.1	1481.4	1481	Autotrophic
337	Macpyr2	Stramenopiles	35122	Macrocystis pyrifera	NA	H	H	H	H	Phaeophyceae	NA	Laminariales	Laminariaceae	Macrocystis	JGI	88	6	NA	NA	560.5	559.5	600.2	509.7	385.1	384.8	1031.8	1031.3	Autotrophic
338	Cafroe1	Stramenopiles	33653	Cafeteria roenbergensis	NA	NA	H	H	M	Bigyra	NA	Bicosoecida	Cafeteriaceae	Cafeteria	JGI	89	2	NA	NA	NA	NA	492	491.4	232	231.7	847.3	614.9	Heterotroph
339	Hypcat1	Stramenopiles	42384	Hyphochytrium catenoides	L	M	H	H	H	Hyphochytriomycetes	NA	NA	Hyphochytriaceae	Hyphochytrium	JGI	74	15	148.9	148.3	208.9	208.8	355.4	355.1	440.6	440.3	771.8	771.5	Heterotroph
340	LabyHa	Stramenopiles	2710872	Labyrinthula sp. Ha	NA	M	NA	H	NA	Bigyra	NA	Labyrinthulida	Labyrinthulaceae	Labyrinthula	JGI	77	3	NA	NA	221.9	198.2	NA	NA	NA	NA	606.2	605.9	Heterotroph
341	Honfer1	Stramenopiles	2315210	Hondaea fermentalgiana	NA	H	H	H	H	Bigyra	NA	Thraustochytrida	Thraustochytriaceae	Hondaea	JGI	95	2	NA	NA	577	573.7	1050.3	1047.4	344.5	344.2	1379.7	1378.5	Heterotroph
342	Nithil2	Stramenopiles	2857	Nitzschia	NA	NA	H	H	H	Bacillariophyceae	Bacillariophyta	Bacillariales	Bacillariaceae	Nitzschia	JGI	100	0	NA	NA	NA	NA	1091.4	1090.1	331.9	331.6	1280.8	1280.5	Autotrophic
343	Trimin1	Stramenopiles	303371	Tribonema minus	NA	M	H	H	H	Xanthophyceae	NA	Tribonematales	Tribonemataceae	Tribonema	JGI	93	2	NA	NA	425.2	228.7	1223.8	679.1	386.6	386.4	485.7	485.4	Mixotroph
344	Hyaar1	Stramenopiles	559515	Hyaloperonospora arabidopsidis Emoy2	M	H	H	H	H	NA	Oomycota	Peronosporales	Peronosporaceae	Hyaloperonospora	JGI	87	5	200.1	199.1	1099.2	1098.7	1231.6	1091.3	361.4	361.3	2019.6	2018.9	Heterotroph
345	Nemde1	Stramenopiles	2185085	Nemacystus decipiens	NA	H	H	H	H	Phaeophyceae	NA	Ectocarpales	Chordariaceae	Nemacystus	JGI	97	2	NA	NA	438.9	438.5	1002.1	708.1	367.7	367.4	1265.1	1264.5	Autotrophic
346	Claok1	Stramenopiles	309737	Cladosiphon okamuranus	NA	H	H	H	L	Phaeophyceae	NA	Ectocarpales	Chordariaceae	Cladosiphon	JGI	97	1	NA	NA	589.2	588.5	994	713.7	134.5	115.5	1225.4	1224.9	Autotrophic
347	Ochro1393	Stramenopiles	420556	Ochromonas sp. CCMP1393	L	M	H	H	H	Chrysophyceae	NA	Chromulinales	Chromulinaceae	Ochromonas	JGI	94	3	119.9	119.3	442.7	168.3	1082.6	968.8	351.3	351.1	1120.9	1120.2	Mixotroph
348	Parimp1	Stramenopiles	37642	Paraphysomonas imperforata	L	H	H	H	H	Chrysophyceae	NA	Chromulinales	Paraphysomonadaceae	Paraphysomonas	JGI	98	0	130.6	130	411.2	410.9	1081.7	1081.3	331.5	331.2	1155.1	1154.6	Mixotroph
349	Mintr2	Stramenopiles	265540	Minidiscus trioculatus	NA	NA	H	H	NA	Coscinodiscophyceae	Bacillariophyta	Thalassiosirales	Thalassiosiraceae	Minidiscus	JGI	94	3	NA	NA	NA	NA	895.6	894.6	NA	NA	1213.6	1213.3	Autotrophic
350	Blahom1	Stramenopiles	12968	Blastocystis hominis	NA	H	H	H	M	Bigyra	NA	Opalinata	Blastocystidae	Blastocystis	JGI	87	13	NA	NA	342.3	341.7	316.1	315.7	185.5	185.3	1026.4	1026.1	Non-Plastid Parasite
351	Sappar1	Stramenopiles	695850	Saprolegnia parasitica CBS 223.65	M	H	H	H	H	NA	Oomycota	Saprolegniales	Saprolegniaceae	Saprolegnia	JGI	99	1	163.9	163.2	883.3	882.3	905.2	904	410.1	409.9	1738.2	1737.8	Heterotroph
352	Ectsil1	Stramenopiles	2880	Ectocarpus siliculosus	NA	H	H	H	H	Phaeophyceae	NA	Ectocarpales	Ectocarpaceae	Ectocarpus	JGI	97	3	NA	NA	519.5	300.4	675.3	675	367.3	367	977.3	926.7	Autotrophic
353	Phyinf1	Stramenopiles	403677	Phytophthora infestans T30-4	M	H	H	H	H	NA	Oomycota	Peronosporales	Peronosporaceae	Phytophthora	JGI	100	0	233.8	233.6	1114.3	1114	1298.8	1298.6	385.6	385.4	2086.7	2085.1	Heterotroph
354	Thaoce1	Stramenopiles	637379	Thalassiosira oceanica CCMP1005	NA	NA	H	H	M	Coscinodiscophyceae	Bacillariophyta	Thalassiosirales	Thalassiosiraceae	Thalassiosira	JGI	89	7	NA	NA	NA	NA	1119.5	1119.1	286.9	286.7	1044.5	1042.2	Autotrophic
355	Pelago2097	Stramenopiles	483370	Pelagophyceae sp. CCMP2097	NA	NA	H	H	H	Pelagophyceae	NA	NA	NA	NA	JGI	96	0	NA	NA	NA	NA	1002.7	993.4	374.1	373.9	1244.6	1242.7	Autotrophic
356	Ochro2298	Stramenopiles	483371	Ochromonadaceae sp. CCMP2298	NA	NA	H	H	H	Synurophyceae	NA	Ochromonadales	Ochromonadaceae	NA	JGI	80	11	NA	NA	NA	NA	1106.1	1105.7	357.3	357.2	924.7	924.2	Autotrophic
357	Physo3	Stramenopiles	67593	Phytophthora sojae	M	H	H	H	M	NA	Oomycota	Peronosporales	Peronosporaceae	Phytophthora	JGI	99	1	216.1	215.9	1122.5	1122.1	1357	1356.6	244.6	244.4	2128.7	2127.1	Heterotroph
358	Auran1	Stramenopiles	44056	Aureococcus anophagefferens	NA	NA	H	H	H	Pelagophyceae	NA	Pelagomonadales	Pelagomonadaceae	Aureococcus	JGI	84	11	NA	NA	NA	NA	636.6	525.2	346.3	346.2	1217.5	1217.1	Autotrophic
359	Schag1	Stramenopiles	876976	Schizochytrium aggregatum ATCC 28209	NA	H	H	H	H	Bigyra	NA	Thraustochytrida	Thraustochytriaceae	Schizochytrium	JGI	91	3	NA	NA	507	501.2	1053.6	1053	354.9	354.6	1356.6	1356.3	Heterotroph
360	Aplke1	Stramenopiles	87111	Aplanochytrium kerguelense	NA	H	H	H	H	Bigyra	NA	Thraustochytrida	Thraustochytriaceae	Aplanochytrium	JGI	94	3	NA	NA	567.9	567.4	993.6	993.2	370.2	370.1	1376.5	1376.1	Heterotroph
361	Phyci1	Stramenopiles	622258	Phytophthora cinnamomi var. cinnamomi	M	H	H	H	H	NA	Oomycota	Peronosporales	Peronosporaceae	Phytophthora	JGI	96	4	228.3	228	1123	1122.7	1371.3	1370.9	384	383.9	2140.8	2139.3	Heterotroph
362	Aurli1	Stramenopiles	717989	Aurantiochytrium limacinum ATCC MYA-1381	NA	L	H	H	H	Bigyra	NA	Thraustochytrida	Thraustochytriaceae	Aurantiochytrium	JGI	94	2	NA	NA	115	114.8	687.8	687.3	349.2	348.8	1400.5	1400.3	Heterotroph
363	Psemu1	Stramenopiles	37319	Pseudo-nitzschia multiseries	NA	NA	H	H	H	Bacillariophyceae	Bacillariophyta	Bacillariales	Bacillariaceae	Pseudo-nitzschia	JGI	98	2	NA	NA	NA	NA	1106.5	1106.1	333	332.9	1278	1277.7	Autotrophic
364	Sacja1	Stramenopiles	88149	Saccharina japonica	NA	H	M	H	M	Phaeophyceae	NA	Laminariales	Laminariaceae	Saccharina	JGI	90	6	NA	NA	610.6	610.3	632.2	280.1	268.4	268	1102.2	1101.8	Autotrophic
365	GCA_000149405.2	Stramenopiles	296543	Thalassiosira pseudonana CCMP1335	NA	NA	H	H	H	Coscinodiscophyceae	Bacillariophyta	Thalassiosirales	Thalassiosiraceae	Thalassiosira	NCBI	97	3	NA	NA	NA	NA	1297.3	1296.8	364.7	364.5	1287	1286.7	Autotrophic
366	GCA_000150955.2	Stramenopiles	556484	Phaeodactylum tricornutum CCAP 1055/1	NA	NA	H	H	H	Bacillariophyceae	Bacillariophyta	Naviculales	Phaeodactylaceae	Phaeodactylum	NCBI	96	4	NA	NA	NA	NA	1021	1020.1	334	333.9	1275.6	1275.3	Autotrophic
367	GCA_000281045.1	Stramenopiles	1156394	Saprolegnia diclina VS20	M	H	H	H	H	NA	Oomycota	Saprolegniales	Saprolegniaceae	Saprolegnia	NCBI	99	0	162	161.5	871.2	870.1	1266.5	1264.5	410.1	409.8	1744.4	1744.1	Heterotroph
368	GCA_000296195.2	Stramenopiles	159749	Thalassiosira oceanica	NA	NA	H	H	M	Coscinodiscophyceae	Bacillariophyta	Thalassiosirales	Thalassiosiraceae	Thalassiosira	NCBI	89	7	NA	NA	NA	NA	1119.5	1119.1	286.9	286.7	1044.5	1042.2	Autotrophic
369	GCA_000333075.3	Stramenopiles	1284355	Phytophthora kernoviae 00238/432	M	H	M	H	H	NA	Oomycota	Peronosporales	Peronosporaceae	Phytophthora	NCBI	95	4	225	224.6	881.6	810.5	247.2	246.9	379.2	379	1391.7	1388.9	Heterotroph
370	GCA_000365505.1	Stramenopiles	1317065	Phytophthora nicotianae P1569	M	H	H	H	H	NA	Oomycota	Peronosporales	Peronosporaceae	Phytophthora	NCBI	99	0	235	234.7	1103.4	1103.1	1363	1362.6	388.8	388.7	2082.1	2080.4	Heterotroph
371	GCA_000365525.1	Stramenopiles	1317066	Phytophthora nicotianae P1976	M	H	H	H	H	NA	Oomycota	Peronosporales	Peronosporaceae	Phytophthora	NCBI	99	0	235	234.7	1116	1115.7	1363.6	1363.2	388.8	388.7	2085.6	2083.8	Heterotroph
372	GCA_000365545.1	Stramenopiles	1317063	Phytophthora nicotianae CJ01A1	M	H	H	H	H	NA	Oomycota	Peronosporales	Peronosporaceae	Phytophthora	NCBI	99	0	235	234.7	1103.3	1102.9	1361.6	1361.2	388.8	388.7	2086.1	2084.3	Heterotroph
373	GCA_000367145.1	Stramenopiles	1317064	Phytophthora nicotianae P10297	M	H	H	H	H	NA	Oomycota	Peronosporales	Peronosporaceae	Phytophthora	NCBI	99	0	235	234.7	1103.4	1103.1	1362.3	1361.9	387.7	387.5	2086.4	2084.5	Heterotroph
374	GCA_000509465.1	Stramenopiles	4792	Phytophthora nicotianae	M	H	H	H	H	NA	Oomycota	Peronosporales	Peronosporaceae	Phytophthora	NCBI	99	0	235	234.7	1116.5	1116.2	1364.9	1364.5	388.8	388.7	2086.4	2084.7	Heterotroph
375	GCA_000520075.1	Stramenopiles	112090	Aphanomyces astaci	M	H	H	H	H	NA	Oomycota	Saprolegniales	Saprolegniaceae	Aphanomyces	NCBI	100	0	158.4	156	882.2	881.6	886.4	883.5	403.3	403	1689	1688.7	Heterotroph
376	GCA_000520115.1	Stramenopiles	157072	Aphanomyces invadans	M	H	H	H	H	NA	Oomycota	Saprolegniales	Saprolegniaceae	Aphanomyces	NCBI	99	1	168.5	168.2	877.1	876.6	1190.4	1181.5	412.9	412.6	1704.3	1704	Heterotroph
377	GCA_000743755.1	Stramenopiles	944170	Blastocystis sp. subtype 4	NA	H	H	H	M	Bigyra	NA	Opalinata	Blastocystidae	Blastocystis	NCBI	98	2	NA	NA	331.4	331	358.1	357.8	216.3	216.1	1094.1	1093.8	Non-Plastid Parasite
378	GCA_000785725.3	Stramenopiles	325452	Phytophthora kernoviae	M	H	M	H	H	NA	Oomycota	Peronosporales	Peronosporaceae	Phytophthora	NCBI	96	3	225	224.6	977.7	906.7	247.2	246.9	379.2	379	2062.9	2061.1	Heterotroph
379	GCA_001029375.2	Stramenopiles	114742	Pythium insidiosum	M	H	H	H	H	NA	Oomycota	Pythiales	Pythiaceae	Pythium	NCBI	94	4	202.2	201.3	997.3	996.9	1355.5	1355.1	398.6	398.4	1489.9	1489.6	Heterotroph
380	GCA_001078535.1	Stramenopiles	65357	Albugo candida	M	H	H	H	H	NA	Oomycota	Albuginales	Albuginaceae	Albugo	NCBI	99	1	206.5	206.2	983	982.4	1311.4	1311.1	377.9	377.8	1672.3	1672	Heterotroph
381	GCA_001651215.1	Stramenopiles	478820	Blastocystis sp. ATCC 50177/Nand II	NA	H	H	H	M	Bigyra	NA	Opalinata	Blastocystidae	Blastocystis	NCBI	99	0	NA	NA	320	319.2	567.8	567.5	250.9	250.8	1070.2	1069.6	Non-Plastid Parasite
382	GCA_001712635.2	Stramenopiles	2483409	Nothophytophthora sp. Chile5	NA	H	H	H	H	NA	Oomycota	Peronosporales	Peronosporaceae	Nothophytophthora	NCBI	89	4	NA	NA	1087.7	1087.3	1286	1285.6	382.9	382.7	2047.8	2045.3	Heterotroph
383	GCA_001750085.1	Stramenopiles	635003	Fragilariopsis cylindrus CCMP1102	NA	NA	H	H	H	Bacillariophyceae	Bacillariophyta	Bacillariales	Bacillariaceae	Fragilariopsis	NCBI	94	5	NA	NA	NA	NA	1128.9	1128.7	338.2	338	1252.7	1252.4	Autotrophic
384	GCA_002081575.1	Stramenopiles	74557	Thraustotheca clavata	M	H	H	H	H	NA	Oomycota	Saprolegniales	Saprolegniaceae	Thraustotheca	NCBI	100	0	155.6	154.9	918.7	917.5	597.3	597	397.4	397.1	767.4	767.3	Heterotroph
385	GCA_002081595.1	Stramenopiles	1202772	Achlya hypogyna	M	H	H	H	H	NA	Oomycota	Saprolegniales	Saprolegniaceae	Achlya	NCBI	99	1	166.8	166.6	890.3	889	1136.8	550.3	410.3	410	1721.5	1721.1	Heterotroph
386	GCA_002911725.1	Stramenopiles	4796	Phytophthora palmivora	L	H	M	H	H	NA	Oomycota	Peronosporales	Peronosporaceae	Phytophthora	NCBI	81	12	150.2	149.7	1115.8	1115.5	186.5	186.3	385.3	385.1	1105.4	668.8	Heterotroph
387	GCA_003287315.1	Stramenopiles	29920	Phytophthora cactorum	M	H	H	H	H	NA	Oomycota	Peronosporales	Peronosporaceae	Phytophthora	NCBI	100	0	240.9	240.6	1112.9	1112.6	1373	1372.6	384.2	384	2097	2095.1	Heterotroph
388	GCA_005966545.1	Stramenopiles	41045	Pythium oligandrum	M	H	H	H	H	NA	Oomycota	Pythiales	Pythiaceae	Pythium	NCBI	100	0	208.8	208.4	1019	1018.6	1369.4	1369	393.9	393.6	1809.5	1807.9	Heterotroph
389	GCA_006386115.1	Stramenopiles	82926	Globisporangium splendens	M	H	H	H	H	NA	Oomycota	Pythiales	Pythiaceae	Globisporangium	NCBI	92	0	199.6	198.8	946.7	946.3	1371.6	1371.3	373.8	373.7	1894.3	1893.4	Heterotroph
390	GCA_008271595.1	Stramenopiles	1485010	[Pythium] brassicae (nom. inval.)	M	H	H	H	H	NA	Oomycota	Pythiales	Pythiaceae	Globisporangium	NCBI	100	0	168.2	167.9	987.4	987	1263.9	1263.2	384.8	384.6	1828.8	1827.2	Heterotroph
391	GCA_009729455.1	Stramenopiles	53985	Phytophthora fragariae	M	H	H	H	H	NA	Oomycota	Peronosporales	Peronosporaceae	Phytophthora	NCBI	94	0	230	229.7	1116.5	1116.2	1226.8	914.2	386.5	386.4	2111.1	2109.6	Heterotroph
392	GCA_009732905.1	Stramenopiles	129364	Phytophthora rubi	M	H	H	H	H	NA	Oomycota	Peronosporales	Peronosporaceae	Phytophthora	NCBI	100	0	233.9	233.6	1115.7	1115.4	1372.6	1372.2	385.1	385	2115.8	2114	Heterotroph
393	GCA_009835175.1	Stramenopiles	100861	Aphanomyces euteiches	M	H	H	H	H	NA	Oomycota	Saprolegniales	Saprolegniaceae	Aphanomyces	NCBI	100	0	196	195.1	885.3	884.3	1178	880.1	410.1	409.8	1749.2	1748.9	Heterotroph
394	GCA_009835185.1	Stramenopiles	120398	Aphanomyces stellatus	M	NA	H	H	H	NA	Oomycota	Saprolegniales	Saprolegniaceae	Aphanomyces	NCBI	97	1	167.7	166	NA	NA	1203.7	899.1	409.4	409.2	1765.2	1764.9	Heterotroph
395	GCA_012295175.1	Stramenopiles	4787	Phytophthora infestans	M	H	H	H	H	NA	Oomycota	Peronosporales	Peronosporaceae	Phytophthora	NCBI	98	1	237.3	237	1114.3	1114	1372.1	1371.7	385.5	385.4	2090.1	2088.5	Heterotroph
396	GCA_016618375.1	Stramenopiles	4784	Phytophthora capsici	M	H	H	H	H	NA	Oomycota	Peronosporales	Peronosporaceae	Phytophthora	NCBI	99	0	228.1	227.8	1113.6	1113.3	1368.1	1367.7	381.9	381.7	2078.2	2077	Heterotroph
397	GCA_016865095.1	Stramenopiles	53986	Phytophthora idaei	M	H	H	H	H	NA	Oomycota	Peronosporales	Peronosporaceae	Phytophthora	NCBI	99	1	239.5	239.2	1115.6	1115.3	1372	1371.6	384.1	383.9	2078	2076.2	Heterotroph
398	GCA_018691715.1	Stramenopiles	4785	Phytophthora cinnamomi	M	H	H	H	H	NA	Oomycota	Peronosporales	Peronosporaceae	Phytophthora	NCBI	100	0	228.2	228	1123	1122.7	718	717.7	384	383.9	1994	1989	Heterotroph
399	GCA_018873745.1	Stramenopiles	2496075	Phytophthora aleatoria	M	H	H	H	H	NA	Oomycota	Peronosporales	Peronosporaceae	Phytophthora	NCBI	99	0	241	240.7	1112.5	1112.2	1166.9	1120.6	384.2	384	2094.8	2092.9	Heterotroph
400	GCA_019154785.2	Stramenopiles	303405	Nitzschia inconspicua	NA	NA	H	H	H	Bacillariophyceae	Bacillariophyta	Bacillariales	Bacillariaceae	Nitzschia	NCBI	100	0	NA	NA	NA	NA	1091.4	1090.1	331.9	331.6	1280.8	1280.5	Autotrophic
401	GCA_019155685.1	Stramenopiles	109152	Phytophthora boehmeriae	M	H	H	H	H	NA	Oomycota	Peronosporales	Peronosporaceae	Phytophthora	NCBI	92	0	220.1	219.8	869.5	819.4	311.1	310.8	381.3	381.2	2059.3	2057.8	Heterotroph
402	GCA_020800215.1	Stramenopiles	164328	Phytophthora ramorum	M	H	H	H	H	NA	Oomycota	Peronosporales	Peronosporaceae	Phytophthora	NCBI	99	1	252.6	252.3	1134.4	1134.1	1378.2	1377.8	386.3	386.1	2192.2	2191	Heterotroph
403	GCA_027925865.1	Stramenopiles	4803	Lagenidium giganteum	M	H	H	H	H	NA	Oomycota	Lagenidiales	Lagenidiaceae	Lagenidium	NCBI	92	0	205.7	205.2	1014.4	1014	1379.6	1379.2	409.7	409.5	1475	1474.7	Non-Plastid Parasite
404	GCA_029834535.1	Stramenopiles	2483200	Chrysophaeum taylorii	NA	NA	H	H	H	Pelagophyceae	NA	Pelagomonadales	Pelagomonadaceae	Chrysophaeum	NCBI	86	2	NA	NA	NA	NA	1047.8	842	353.5	353.3	717.6	717.3	Autotrophic
405	GCA_030267505.1	Stramenopiles	2962635	Tetraparma gracilis	NA	H	H	H	M	Bolidophyceae	NA	Parmales	Triparmaceae	Tetraparma	NCBI	66	12	NA	NA	507.3	506.4	949.9	949.6	254.9	254.7	1336.5	1336.3	Mixotroph
406	GCA_030267625.1	Stramenopiles	2557542	Triparma retinervis	NA	H	H	H	H	Bolidophyceae	NA	Parmales	Triparmaceae	Triparma	NCBI	68	14	NA	NA	506.8	506.4	1102.4	877.2	311.9	311.7	1358.7	1358.2	Mixotroph
407	GCA_030267725.1	Stramenopiles	2077276	Phytophthora lilii	NA	H	H	H	M	NA	Oomycota	Peronosporales	Peronosporaceae	Phytophthora	NCBI	78	14	NA	NA	1059.4	1058.8	1094.8	1094.5	246.3	246.1	2105.3	2103.8	Heterotroph
408	GCA_030267785.1	Stramenopiles	1490495	Phytophthora fragariaefolia	NA	H	H	H	M	NA	Oomycota	Peronosporales	Peronosporaceae	Phytophthora	NCBI	74	14	NA	NA	1009.7	1009.4	1109.1	1108.8	244.9	244.8	1971.1	1969.5	Heterotroph
409	GCA_030267805.1	Stramenopiles	1714387	Triparma laevis f. longispina	NA	H	H	H	H	Bolidophyceae	NA	Parmales	Triparmaceae	Triparma	NCBI	93	0	NA	NA	476.8	475.1	1129.9	1129.6	362.5	362.3	1350.5	1350.2	Mixotroph
410	GCA_030267905.1	Stramenopiles	1606542	Triparma verrucosa	NA	H	H	H	H	Bolidophyceae	NA	Parmales	Triparmaceae	Triparma	NCBI	95	0	NA	NA	478.8	477.9	1124.4	1123.9	363.8	363.6	1330.9	1330.4	Mixotroph
411	GCA_030267945.1	Stramenopiles	1606541	Triparma strigata	NA	H	H	H	H	Bolidophyceae	NA	Parmales	Triparmaceae	Triparma	NCBI	94	0	NA	NA	477.5	475.9	1122.4	1121.9	363.8	363.6	1334.5	1334.1	Mixotroph
412	GCA_030267965.1	Stramenopiles	722753	Triparma columacea	NA	H	H	H	H	Bolidophyceae	NA	Parmales	Triparmaceae	Triparma	NCBI	91	3	NA	NA	514.5	514.1	1140.7	1138.5	366.2	366.1	1115	1114.8	Mixotroph
413	GCA_030871285.1	Stramenopiles	267567	Skeletonema marinoi	NA	NA	H	H	H	Coscinodiscophyceae	Bacillariophyta	Thalassiosirales	Skeletonemataceae	Skeletonema	NCBI	87	7	NA	NA	NA	NA	1189.9	1189.4	338.4	338.3	1232.8	1232.1	Autotrophic
414	GCA_031305395.1	Stramenopiles	4793	Phytophthora citrophthora	M	H	H	H	NA	NA	Oomycota	Peronosporales	Peronosporaceae	Phytophthora	NCBI	91	1	223.5	223	1118	1117.6	1094.8	1094.5	NA	NA	2068.5	2067.3	Heterotroph
415	GCA_039096195.1	Stramenopiles	3128534	Blastocystis sp. BT1	NA	H	H	H	M	Bigyra	NA	Opalinata	Blastocystidae	Blastocystis	NCBI	93	2	NA	NA	341.3	340.7	615.1	614.6	230.8	230.5	1119.3	1119	Non-Plastid Parasite
416	GCA_039096215.1	Stramenopiles	3128537	Blastocystis sp. NMH	NA	H	H	H	M	Bigyra	NA	Opalinata	Blastocystidae	Blastocystis	NCBI	95	2	NA	NA	315.7	314.1	412.9	412.6	254.9	254.8	1107	1106.7	Non-Plastid Parasite
417	GCA_039096225.1	Stramenopiles	3128533	Blastocystis sp. Blastoise	NA	H	H	H	H	Bigyra	NA	Opalinata	Blastocystidae	Blastocystis	NCBI	98	1	NA	NA	304.8	304	614.7	612.1	305.2	304.9	1173.4	1173.1	Non-Plastid Parasite
418	GCA_039096365.1	Stramenopiles	3128536	Blastocystis sp. JDR	NA	H	H	H	M	Bigyra	NA	Opalinata	Blastocystidae	Blastocystis	NCBI	93	2	NA	NA	309.3	308.6	570.2	570	250.4	250.3	974.6	974.1	Non-Plastid Parasite
419	GCA_039096925.1	Stramenopiles	3128535	Blastocystis sp. DL	NA	H	H	H	M	Bigyra	NA	Opalinata	Blastocystidae	Blastocystis	NCBI	85	8	NA	NA	315.7	314.1	398.7	398.4	254.9	254.8	1107.3	1107	Non-Plastid Parasite
420	GCA_900000015.1	Stramenopiles	4781	Plasmopara halstedii	M	H	H	H	H	NA	Oomycota	Peronosporales	Peronosporaceae	Plasmopara	NCBI	100	0	227	226.6	1082.5	1082.2	1384	1383.6	385.1	384.9	1939.9	1939.3	Heterotroph
421	GCA_902602495.3	Stramenopiles	867726	Ectocarpus sp. CCAP 1310/34	NA	H	H	H	L	Phaeophyceae	NA	Ectocarpales	Ectocarpaceae	Ectocarpus	NCBI	83	4	NA	NA	585.4	584.9	863.1	560.3	140.9	114.7	832	831.7	Autotrophic
422	GCA_918797485.1	Stramenopiles	35677	Pelagomonas calceolata	NA	NA	H	H	H	Pelagophyceae	NA	Pelagomonadales	Pelagomonadaceae	Pelagomonas	NCBI	89	1	NA	NA	NA	NA	1035	1022.2	327	326.8	1156.5	1156.2	Autotrophic
423	GCA_920618645.1	Stramenopiles	622444	Peronospora belbahrii	M	H	H	H	H	NA	Oomycota	Peronosporales	Peronosporaceae	Peronospora	NCBI	98	0	220.6	219.9	1088.7	1088.3	1367.8	1367.4	389.1	388.9	2055.1	2054	Heterotroph
424	GCA_920940705.1	Stramenopiles	134698	Peronospora farinosa	M	H	H	H	H	NA	Oomycota	Peronosporales	Peronosporaceae	Peronospora	NCBI	98	0	206.1	204.9	1082.9	1082.6	1362.9	1362.5	366.5	366.3	2060.4	2059.4	Heterotroph
425	GCA_921007115.2	Stramenopiles	2874970	Peronospora matthiolae	M	H	H	H	H	NA	Oomycota	Peronosporales	Peronosporaceae	Peronospora	NCBI	98	1	214.2	214.1	1101.7	1101.2	1358.8	1358.4	386.3	386.1	2022.8	2021.8	Heterotroph
426	GCA_947650285.1	Stramenopiles	162125	Hyaloperonospora brassicae	M	H	H	H	H	NA	Oomycota	Peronosporales	Peronosporaceae	Hyaloperonospora	NCBI	99	0	209.8	209.5	1096	1095.4	1360.1	1359.8	385.8	385.7	2041.8	2040.7	Heterotroph
427	GCA_947650345.1	Stramenopiles	86335	Peronospora destructor	M	H	H	H	H	NA	Oomycota	Peronosporales	Peronosporaceae	Peronospora	NCBI	96	3	212.3	211.6	1099.6	1099.2	1370.1	1369.7	381.2	381	1760.1	1758.6	Heterotroph
428	GCA_000001735.2	Streptophyta	3702	Arabidopsis thaliana	NA	NA	H	H	H	Magnoliopsida	Streptophyta	Brassicales	Brassicaceae	Arabidopsis	NCBI	99.6	0.1	NA	NA	NA	NA	1628.6	1628.2	482.8	482.6	2139.9	2139.6	Autotrophic
429	GCA_000002775.4	Streptophyta	3694	Populus trichocarpa	NA	NA	H	H	H	Magnoliopsida	Streptophyta	Malpighiales	Salicaceae	Populus	NCBI	99.3	0.2	NA	NA	NA	NA	1641.4	1641	500.8	500.5	2193.8	2193.5	Autotrophic
430	GCA_000003195.3	Streptophyta	4558	Sorghum bicolor	NA	NA	H	H	H	Magnoliopsida	Streptophyta	Poales	Poaceae	Sorghum	NCBI	98.3	0.9	NA	NA	NA	NA	1621.7	1621.3	495.4	495.1	2067.1	2066.8	Autotrophic
431	GCA_000003745.2	Streptophyta	29760	Vitis vinifera	NA	NA	H	H	H	Magnoliopsida	Streptophyta	Vitales	Vitaceae	Vitis	NCBI	90.8	4.8	NA	NA	NA	NA	1656.2	1655.8	494.5	494.3	2312.6	2312.3	Autotrophic
432	GCA_000004075.3	Streptophyta	3659	Cucumis sativus	NA	NA	H	H	L	Magnoliopsida	Streptophyta	Cucurbitales	Cucurbitaceae	Cucumis	NCBI	95.3	2.6	NA	NA	NA	NA	1650.8	1650.4	188.6	102	2192.7	2192.3	Autotrophic
433	GCA_000004255.1	Streptophyta	81972	Arabidopsis lyrata subsp. lyrata	NA	NA	H	H	H	Magnoliopsida	Streptophyta	Brassicales	Brassicaceae	Arabidopsis	NCBI	96.3	1.3	NA	NA	NA	NA	1623.1	1622.7	486.6	486.4	2158.4	2158.1	Autotrophic
434	GCA_000004515.5	Streptophyta	3847	Glycine max	NA	NA	H	H	H	Magnoliopsida	Streptophyta	Fabales	Fabaceae	Glycine	NCBI	99.4	0.4	NA	NA	NA	NA	1656.9	1656.5	499.2	499	2197	2196.7	Autotrophic
435	GCA_000004655.2	Streptophyta	39946	Oryza sativa Indica Group	NA	NA	H	H	H	Magnoliopsida	Streptophyta	Poales	Poaceae	Oryza	NCBI	91.4	4.5	NA	NA	NA	NA	1324.7	816.3	483.8	483.6	2045.6	2045.3	Autotrophic
436	GCA_000005005.6	Streptophyta	4577	Zea mays	NA	NA	H	H	H	Magnoliopsida	Streptophyta	Poales	Poaceae	Zea	NCBI	94.8	3.3	NA	NA	NA	NA	1617.9	1617.4	493.8	493.6	1696.9	1696.8	Autotrophic
437	GCA_000005425.2	Streptophyta	39947	Oryza sativa Japonica Group	NA	NA	H	H	H	Magnoliopsida	Streptophyta	Poales	Poaceae	Oryza	NCBI	73	9.9	NA	NA	NA	NA	1608.3	1608	483.8	483.6	2067.4	2067.1	Autotrophic
438	GCA_000005505.4	Streptophyta	15368	Brachypodium distachyon	NA	NA	H	H	H	Magnoliopsida	Streptophyta	Poales	Poaceae	Brachypodium	NCBI	99.3	0.4	NA	NA	NA	NA	1607.6	1607.2	496.1	495.8	2052.8	2052.5	Autotrophic
439	GCA_000143415.2	Streptophyta	88036	Selaginella moellendorffii	NA	NA	H	H	H	Lycopodiopsida	Streptophyta	Selaginellales	Selaginellaceae	Selaginella	NCBI	76.9	5.9	NA	NA	NA	NA	1489.3	1488.9	455.1	454.8	1722.1	1720.2	Autotrophic
440	GCA_000151685.2	Streptophyta	3988	Ricinus communis	NA	NA	H	H	H	Magnoliopsida	Streptophyta	Malpighiales	Euphorbiaceae	Ricinus	NCBI	92	4.6	NA	NA	NA	NA	1417.4	1417.1	500.8	500.7	1717.3	1716.8	Autotrophic
441	GCA_000219495.2	Streptophyta	3880	Medicago truncatula	NA	NA	H	H	H	Magnoliopsida	Streptophyta	Fabales	Fabaceae	Medicago	NCBI	96.8	0.8	NA	NA	NA	NA	1623.4	1623	496.3	496	2118.6	2118.3	Autotrophic
442	GCA_000263155.2	Streptophyta	4555	Setaria italica	NA	NA	H	H	H	Magnoliopsida	Streptophyta	Poales	Poaceae	Setaria	NCBI	97.9	1.1	NA	NA	NA	NA	1624.1	1623.6	496.3	496	2051.4	2051.1	Autotrophic
443	GCA_000327365.2	Streptophyta	29730	Gossypium raimondii	NA	NA	H	H	H	Magnoliopsida	Streptophyta	Malvales	Malvaceae	Gossypium	NCBI	98.4	1.1	NA	NA	NA	NA	1666.9	1666.5	502	501.9	2232.4	2232.1	Autotrophic
444	GCA_000331365.3	Streptophyta	4639	Ensete ventricosum	NA	NA	H	H	H	Magnoliopsida	Streptophyta	Zingiberales	Musaceae	Ensete	NCBI	21.6	22	NA	NA	NA	NA	1615	1614.6	495.9	495.7	2091.5	2091.2	Autotrophic
445	GCA_000340665.2	Streptophyta	3821	Cajanus cajan	NA	NA	L	H	H	Magnoliopsida	Streptophyta	Fabales	Fabaceae	Cajanus	NCBI	89.9	5.5	NA	NA	NA	NA	NA	NA	NA	NA	NA	NA	Autotrophic
446	GCA_000346465.2	Streptophyta	3760	Prunus persica	NA	NA	H	H	H	Magnoliopsida	Streptophyta	Rosales	Rosaceae	Prunus	NCBI	99.3	0.2	NA	NA	NA	NA	1683	1682.6	503.6	503.4	2206.6	2206.3	Autotrophic
447	GCA_000375325.1	Streptophyta	81985	Capsella rubella	NA	NA	H	H	H	Magnoliopsida	Streptophyta	Brassicales	Brassicaceae	Capsella	NCBI	95.7	2.2	NA	NA	NA	NA	1625.8	1625.4	486.6	486.4	2146.8	2146.5	Autotrophic
448	GCA_000403535.1	Streptophyta	3641	Theobroma cacao	NA	NA	H	H	H	Magnoliopsida	Streptophyta	Malvales	Malvaceae	Theobroma	NCBI	99.4	0.2	NA	NA	NA	NA	1656.6	1656.1	503.8	503.6	2238.7	2238.4	Autotrophic
449	GCA_000441915.1	Streptophyta	192259	Genlisea aurea	NA	NA	H	H	H	Magnoliopsida	Streptophyta	Lamiales	Lentibulariaceae	Genlisea	NCBI	70.5	16.2	NA	NA	NA	NA	1140.4	1140.1	489	488.9	1469.1	1464	Autotrophic
450	GCA_000471905.1	Streptophyta	13333	Amborella trichopoda	NA	NA	H	H	H	Magnoliopsida	Streptophyta	Amborellales	Amborellaceae	Amborella	NCBI	89.9	5.4	NA	NA	NA	NA	1493.4	1493	490.7	490.5	2149.1	2148.8	Autotrophic
451	GCA_000478725.1	Streptophyta	72664	Eutrema salsugineum	NA	NA	H	H	H	Magnoliopsida	Streptophyta	Brassicales	Brassicaceae	Eutrema	NCBI	98.2	0.9	NA	NA	NA	NA	1626.6	1626.2	484	483.9	2154.3	2154.1	Autotrophic
452	GCA_000493195.1	Streptophyta	85681	Citrus x clementina	NA	NA	H	H	H	Magnoliopsida	Streptophyta	Sapindales	Rutaceae	Citrus	NCBI	93.6	4.7	NA	NA	NA	NA	1660.6	1660.4	487.6	487.4	2218	2217.7	Autotrophic
453	GCA_000499845.2	Streptophyta	3885	Phaseolus vulgaris	NA	NA	H	H	H	Magnoliopsida	Streptophyta	Fabales	Fabaceae	Phaseolus	NCBI	98	1.4	NA	NA	NA	NA	1651.5	1651.1	498.9	498.7	2197.8	2197.5	Autotrophic
454	GCA_000504015.1	Streptophyta	4155	Erythranthe guttata	NA	NA	H	H	H	Magnoliopsida	Streptophyta	Lamiales	Phrymaceae	Erythranthe	NCBI	91.3	5.1	NA	NA	NA	NA	1639.7	1639.3	486.7	486.5	2156.5	2156.2	Autotrophic
455	GCA_000510995.2	Streptophyta	3562	Spinacia oleracea	NA	NA	H	H	H	Magnoliopsida	Streptophyta	Caryophyllales	Chenopodiaceae	Spinacia	NCBI	94.1	4	NA	NA	NA	NA	1608.3	1607.9	481.3	481	2158.9	2158.5	Autotrophic
456	GCA_000511025.2	Streptophyta	3555	Beta vulgaris subsp. vulgaris	NA	NA	H	H	H	Magnoliopsida	Streptophyta	Caryophyllales	Chenopodiaceae	Beta	NCBI	97.3	1.4	NA	NA	NA	NA	1615.8	1615.4	478.5	478.3	2194	2193.7	Autotrophic
457	GCA_000512255.2	Streptophyta	4072	Capsicum annuum	NA	NA	H	H	H	Magnoliopsida	Streptophyta	Solanales	Solanaceae	Capsicum	NCBI	86.5	5.7	NA	NA	NA	NA	1645.8	1645.4	480.9	480.7	2068.1	2067.9	Autotrophic
458	GCA_000583005.2	Streptophyta	57577	Trifolium pratense	NA	NA	H	H	H	Magnoliopsida	Streptophyta	Fabales	Fabaceae	Trifolium	NCBI	63.7	31.5	NA	NA	NA	NA	1617.9	1617.5	500	499.8	2115.5	2115.2	Autotrophic
459	GCA_000612305.2	Streptophyta	71139	Eucalyptus grandis	NA	NA	H	H	H	Magnoliopsida	Streptophyta	Myrtales	Myrtaceae	Eucalyptus	NCBI	93.9	3.4	NA	NA	NA	NA	1631.4	1631	493.4	493.3	2142.4	2142.1	Autotrophic
460	GCA_000695605.1	Streptophyta	2711	Citrus sinensis	NA	NA	H	H	H	Magnoliopsida	Streptophyta	Sapindales	Rutaceae	Citrus	NCBI	78.6	14.6	NA	NA	NA	NA	1666.1	1665.8	489.4	489.2	2218	2217.7	Autotrophic
461	GCA_000696525.1	Streptophyta	180498	Jatropha curcas	NA	NA	H	H	H	Magnoliopsida	Streptophyta	Malpighiales	Euphorbiaceae	Jatropha	NCBI	91.8	4.5	NA	NA	NA	NA	1664.4	1664	498.2	498.1	2197	2196.8	Autotrophic
462	GCA_000722935.2	Streptophyta	3848	Glycine soja	NA	NA	H	H	H	Magnoliopsida	Streptophyta	Fabales	Fabaceae	Glycine	NCBI	90.3	4.6	NA	NA	NA	NA	1656.9	1656.5	499.2	499	2197	2196.7	Autotrophic
463	GCA_000733195.1	Streptophyta	50452	Arabis alpina	NA	NA	H	H	H	Magnoliopsida	Streptophyta	Brassicales	Brassicaceae	Arabis	NCBI	79.7	1.4	NA	NA	NA	NA	1624.3	1623.9	483.2	483.1	2142.1	2141.8	Autotrophic
464	GCA_000751015.1	Streptophyta	3708	Brassica napus	NA	NA	H	H	H	Magnoliopsida	Streptophyta	Brassicales	Brassicaceae	Brassica	NCBI	79.6	1.9	NA	NA	NA	NA	1615	1614.5	486.5	486.4	2140.2	2139.9	Autotrophic
465	GCA_000763605.2	Streptophyta	60419	Castanea mollissima	NA	NA	H	H	H	Magnoliopsida	Streptophyta	Fagales	Fagaceae	Castanea	NCBI	93.2	5.3	NA	NA	NA	NA	1626.3	1625.9	498.1	497.9	1846.4	1846.1	Autotrophic
466	GCA_000787975.1	Streptophyta	29729	Gossypium arboreum	NA	NA	H	H	H	Magnoliopsida	Streptophyta	Malvales	Malvaceae	Gossypium	NCBI	71.5	4.4	NA	NA	NA	NA	1664.4	1664	502	501.9	2211.4	2211	Autotrophic
467	GCA_000801105.3	Streptophyta	3726	Raphanus sativus	NA	NA	H	H	H	Magnoliopsida	Streptophyta	Brassicales	Brassicaceae	Raphanus	NCBI	97.8	0.8	NA	NA	NA	NA	1617.3	1616.9	486.5	486.4	2135.6	2135.4	Autotrophic
468	GCA_001185155.1	Streptophyta	29655	Zostera marina	NA	NA	H	H	H	Magnoliopsida	Streptophyta	Alismatales	Zosteraceae	Zostera	NCBI	91.4	4.5	NA	NA	NA	NA	1516	1515.5	487.9	487.8	2079	2078.7	Autotrophic
469	GCA_001190045.1	Streptophyta	3914	Vigna angularis	NA	NA	H	H	H	Magnoliopsida	Streptophyta	Fabales	Fabaceae	Vigna	NCBI	83.9	7.9	NA	NA	NA	NA	1648.5	1648.1	498.6	498.4	2202	2201.7	Autotrophic
470	GCA_001411555.2	Streptophyta	51240	Juglans regia	NA	NA	H	H	H	Magnoliopsida	Streptophyta	Fagales	Juglandaceae	Juglans	NCBI	96.1	1.4	NA	NA	NA	NA	1657.2	1656.9	497.3	497	2165	2164.7	Autotrophic
471	GCA_001531365.2	Streptophyta	59895	Cynara cardunculus var. scolymus	NA	NA	H	H	M	Magnoliopsida	Streptophyta	Asterales	Asteraceae	Cynara	NCBI	86.7	7	NA	NA	NA	NA	1636.7	1636.3	283.1	207.7	1493.2	1487	Autotrophic
472	GCA_001598015.1	Streptophyta	472368	Dorcoceras hygrometricum	NA	NA	H	H	H	Magnoliopsida	Streptophyta	Lamiales	Gesneriaceae	Dorcoceras	NCBI	77.9	5.5	NA	NA	NA	NA	1612.1	1611.6	493	492.9	2141	2140.6	Autotrophic
473	GCA_001605985.2	Streptophyta	906689	Dendrobium catenatum	NA	NA	H	H	H	Magnoliopsida	Streptophyta	Asparagales	Orchidaceae	Dendrobium	NCBI	75.6	11.2	NA	NA	NA	NA	1624.2	1623.9	485	484.9	1863.3	1862.5	Autotrophic
474	GCA_001625215.2	Streptophyta	79200	Daucus carota subsp. sativus	NA	NA	H	H	H	Magnoliopsida	Streptophyta	Apiales	Apiaceae	Daucus	NCBI	99.1	0.4	NA	NA	NA	NA	1637.3	1637	497.8	497.7	2197.3	2197	Autotrophic
475	GCA_001641455.1	Streptophyta	1480154	Marchantia polymorpha subsp. ruderalis	NA	NA	H	H	H	Marchantiopsida	Streptophyta	Marchantiales	Marchantiaceae	Marchantia	NCBI	80.3	4.5	NA	NA	NA	NA	1570.7	1570.3	473.6	473.5	1888.6	1888.3	Autotrophic
476	GCA_001659605.2	Streptophyta	3983	Manihot esculenta	NA	NA	H	H	H	Magnoliopsida	Streptophyta	Malpighiales	Euphorbiaceae	Manihot	NCBI	99.6	0.3	NA	NA	NA	NA	1668.2	1667.8	496.7	496.4	2191.1	2190.8	Autotrophic
477	GCA_001661175.1	Streptophyta	4615	Ananas comosus	NA	NA	H	H	H	Magnoliopsida	Streptophyta	Poales	Bromeliaceae	Ananas	NCBI	83	6.3	NA	NA	NA	NA	1600.6	1600.3	490.6	490.3	2121.4	2121	Autotrophic
478	GCA_001692995.2	Streptophyta	4182	Sesamum indicum	NA	NA	H	H	H	Magnoliopsida	Streptophyta	Lamiales	Pedaliaceae	Sesamum	NCBI	79.5	5.4	NA	NA	NA	NA	1666.8	1666.4	498.5	498.3	2172.7	2172.3	Autotrophic
479	GCA_001742945.1	Streptophyta	3900	Trifolium subterraneum	NA	NA	H	H	H	Magnoliopsida	Streptophyta	Fabales	Fabaceae	Trifolium	NCBI	78.2	12.8	NA	NA	NA	NA	1600.4	1600	500	499.8	2031.1	2030.8	Autotrophic
480	GCA_001865875.1	Streptophyta	3871	Lupinus angustifolius	NA	NA	H	H	H	Magnoliopsida	Streptophyta	Fabales	Fabaceae	Lupinus	NCBI	92.7	3.7	NA	NA	NA	NA	1647	1646.6	490.4	490.2	2120.2	2119.9	Autotrophic
481	GCA_001876935.1	Streptophyta	4686	Asparagus officinalis	NA	NA	H	H	H	Magnoliopsida	Streptophyta	Asparagales	Asparagaceae	Asparagus	NCBI	78.3	10.8	NA	NA	NA	NA	1455.4	990.8	494.2	493.4	1547	1546.6	Autotrophic
482	GCA_001879085.1	Streptophyta	49451	Nicotiana attenuata	NA	NA	H	H	H	Magnoliopsida	Streptophyta	Solanales	Solanaceae	Nicotiana	NCBI	92.6	3.5	NA	NA	NA	NA	1661.3	1660.9	487.3	487	1660.8	1660.5	Autotrophic
483	GCA_001972305.1	Streptophyta	3775	Cephalotus follicularis	NA	NA	H	H	H	Magnoliopsida	Streptophyta	Oxalidales	Cephalotaceae	Cephalotus	NCBI	96.7	1.3	NA	NA	NA	NA	1650.9	1650.5	491.8	491.4	2200.1	2199.8	Autotrophic
484	GCA_001974805.1	Streptophyta	210143	Corchorus capsularis	NA	NA	H	H	H	Magnoliopsida	Streptophyta	Malvales	Malvaceae	Corchorus	NCBI	88.4	4.3	NA	NA	NA	NA	1672.3	1671.9	498.3	498.2	2080.5	2074.3	Autotrophic
485	GCA_001974825.2	Streptophyta	93759	Corchorus olitorius	NA	NA	H	H	H	Magnoliopsida	Streptophyta	Malvales	Malvaceae	Corchorus	NCBI	82.3	7.4	NA	NA	NA	NA	677	676.7	500	499.9	1922.4	1914.9	Autotrophic
486	GCA_002127325.2	Streptophyta	4232	Helianthus annuus	NA	NA	H	H	H	Magnoliopsida	Streptophyta	Asterales	Asteraceae	Helianthus	NCBI	97.1	1.4	NA	NA	NA	NA	1655	1654.6	499.7	499.5	2184.3	2184	Autotrophic
487	GCA_002174775.1	Streptophyta	56857	Macleaya cordata	NA	NA	H	H	H	Magnoliopsida	Streptophyta	Ranunculales	Papaveraceae	Macleaya	NCBI	92.6	3	NA	NA	NA	NA	1655	1654.6	495.9	495.7	2209	2208.7	Autotrophic
488	GCA_002201585.1	Streptophyta	22663	Punica granatum	NA	NA	H	H	H	Magnoliopsida	Streptophyta	Myrtales	Lythraceae	Punica	NCBI	84	4.1	NA	NA	NA	NA	1625.4	1625	501.9	501.6	2063.7	2063.3	Autotrophic
489	GCA_002211085.2	Streptophyta	206008	Panicum hallii	NA	NA	H	H	H	Magnoliopsida	Streptophyta	Poales	Poaceae	Panicum	NCBI	99.2	0.4	NA	NA	NA	NA	1634.8	1634.3	494.3	494	2062.5	2062.2	Autotrophic
490	GCA_002220415.3	Streptophyta	4565	Triticum aestivum	NA	NA	H	H	H	Magnoliopsida	Streptophyta	Poales	Poaceae	Triticum	NCBI	98.8	0.1	NA	NA	NA	NA	1626	1625.6	497.9	497.6	2048.2	2047.9	Autotrophic
491	GCA_002271885.2	Streptophyta	33114	Capsicum baccatum	NA	NA	H	H	L	Magnoliopsida	Streptophyta	Solanales	Solanaceae	Capsicum	NCBI	81.5	6.2	NA	NA	NA	NA	1390.8	1390.4	199.6	104	1471.4	1467.7	Autotrophic
492	GCA_002738505.1	Streptophyta	218851	Aquilegia coerulea	NA	NA	H	H	H	Magnoliopsida	Streptophyta	Ranunculales	Ranunculaceae	Aquilegia	NCBI	97.6	1.4	NA	NA	NA	NA	1544.9	1308.9	499.2	499	2191	2190.7	Autotrophic
493	GCA_002762385.1	Streptophyta	429701	Handroanthus impetiginosus	NA	NA	H	H	H	Magnoliopsida	Streptophyta	Lamiales	Bignoniaceae	Handroanthus	NCBI	79.1	9.3	NA	NA	NA	NA	1651.1	1650.7	487.1	486.9	2165.5	2165.2	Autotrophic
494	GCA_002786265.1	Streptophyta	1088818	Apostasia shenzhenica	NA	NA	H	H	H	Magnoliopsida	Streptophyta	Asparagales	Orchidaceae	Apostasia	NCBI	81.5	8.4	NA	NA	NA	NA	1311.2	729	490.6	490.4	2050.4	2048.2	Autotrophic
495	GCA_002870075.4	Streptophyta	4236	Lactuca sativa	NA	NA	H	H	H	Magnoliopsida	Streptophyta	Asterales	Asteraceae	Lactuca	NCBI	91.1	2.2	NA	NA	NA	NA	1603.4	1600.3	500.4	500.2	2174.9	2174.6	Autotrophic
496	GCA_002897195.1	Streptophyta	55188	Citrus unshiu	NA	NA	H	H	H	Magnoliopsida	Streptophyta	Sapindales	Rutaceae	Citrus	NCBI	92	4.6	NA	NA	NA	NA	1578.9	1572.1	432.8	432.5	2179.6	2179.3	Autotrophic
497	GCA_002906115.5	Streptophyta	58331	Quercus suber	NA	NA	H	H	M	Magnoliopsida	Streptophyta	Fagales	Fagaceae	Quercus	NCBI	79.7	10.2	NA	NA	NA	NA	1661.4	1661	258.9	258.9	1674.2	1670.6	Autotrophic
498	GCA_002914805.1	Streptophyta	3476	Parasponia andersonii	NA	NA	H	H	H	Magnoliopsida	Streptophyta	Rosales	Cannabaceae	Parasponia	NCBI	92.9	5.4	NA	NA	NA	NA	1624.4	1624.2	486.5	486.3	2208.7	2208.4	Autotrophic
499	GCA_002914845.1	Streptophyta	63057	Trema orientale	NA	NA	H	H	H	Magnoliopsida	Streptophyta	Rosales	Cannabaceae	Trema	NCBI	92.3	5.9	NA	NA	NA	NA	1629.7	1629.4	488.9	488.7	2203.1	2202.7	Autotrophic
500	GCA_002926015.1	Streptophyta	3634	Gossypium barbadense	NA	NA	H	H	H	Magnoliopsida	Streptophyta	Malvales	Malvaceae	Gossypium	NCBI	80.6	8.1	NA	NA	NA	NA	1668.6	1668.2	502	501.9	2225.1	2224.8	Autotrophic
501	GCA_002966975.2	Streptophyta	2094558	Prunus yedoensis var. nudiflora	NA	NA	H	H	H	Magnoliopsida	Streptophyta	Rosales	Rosaceae	Prunus	NCBI	80.7	7.9	NA	NA	NA	NA	1414.8	1145.5	450	449.9	1658.1	1657.8	Autotrophic
502	GCA_002994745.2	Streptophyta	74649	Rosa chinensis	NA	NA	H	H	H	Magnoliopsida	Streptophyta	Rosales	Rosaceae	Rosa	NCBI	97.1	2	NA	NA	NA	NA	1662.4	1662.1	503.4	503.2	2194.4	2194.1	Autotrophic
503	GCA_003024255.1	Streptophyta	1590841	Actinidia chinensis var. chinensis	NA	NA	H	H	H	Magnoliopsida	Streptophyta	Ericales	Actinidiaceae	Actinidia	NCBI	94.4	2.5	NA	NA	NA	NA	1638.9	1638.6	489.4	489.2	2185.1	2184.8	Autotrophic
504	GCA_003032435.1	Streptophyta	3197	Marchantia polymorpha	NA	NA	H	H	H	Marchantiopsida	Streptophyta	Marchantiales	Marchantiaceae	Marchantia	NCBI	87.5	1.2	NA	NA	NA	NA	1570.7	1570.3	473.6	473.5	1888.6	1888.3	Autotrophic
505	GCA_003046395.2	Streptophyta	4540	Panicum miliaceum	NA	NA	H	H	H	Magnoliopsida	Streptophyta	Poales	Poaceae	Panicum	NCBI	94.8	2.2	NA	NA	NA	NA	1632.7	1632.3	393.9	393.2	2049	2048.7	Autotrophic
506	GCA_003061485.1	Streptophyta	1504633	Panicum hallii var. hallii	NA	NA	H	H	H	Magnoliopsida	Streptophyta	Poales	Poaceae	Panicum	NCBI	99.3	0.3	NA	NA	NA	NA	1635.6	1635.2	494.3	494	2056.9	2056.6	Autotrophic
507	GCA_003112345.1	Streptophyta	35608	Artemisia annua	NA	NA	H	H	H	Magnoliopsida	Streptophyta	Asterales	Asteraceae	Artemisia	NCBI	90.5	2.8	NA	NA	NA	NA	1631.9	1631.6	499.3	499	2182.2	2181.9	Autotrophic
508	GCA_003260385.1	Streptophyta	267555	Cuscuta australis	NA	NA	H	H	H	Magnoliopsida	Streptophyta	Solanales	Convolvulaceae	Cuscuta	NCBI	84.9	2.3	NA	NA	NA	NA	1627.4	1627	481.3	481.1	2181.2	2181	Plastid Parasite
509	GCA_003260635.2	Streptophyta	69181	Brassica cretica	NA	NA	H	H	H	Magnoliopsida	Streptophyta	Brassicales	Brassicaceae	Brassica	NCBI	40.8	17.3	NA	NA	NA	NA	1615	1614.6	393.8	393.6	2136	2135.7	Autotrophic
510	GCA_003370565.1	Streptophyta	157652	Mucuna pruriens	NA	NA	H	H	H	Magnoliopsida	Streptophyta	Fabales	Fabaceae	Mucuna	NCBI	84	6.3	NA	NA	NA	NA	1629.9	1629.6	440.6	407	1619.4	1613.1	Autotrophic
511	GCA_003427395.1	Streptophyta	69332	Chara braunii	NA	NA	H	H	H	Charophyceae	Streptophyta	Charales	Characeae	Chara	NCBI	48	9.5	NA	NA	NA	NA	678.2	678	331	330.6	1193.7	1192.1	Autotrophic
512	GCA_003434825.1	Streptophyta	3711	Brassica rapa	NA	NA	H	H	H	Magnoliopsida	Streptophyta	Brassicales	Brassicaceae	Brassica	NCBI	96.3	2	NA	NA	NA	NA	1616.7	1616.3	485.8	485.6	2137.8	2137.4	Autotrophic
513	GCA_003490085.1	Streptophyta	97028	Trifolium medium	NA	NA	M	H	M	Magnoliopsida	Streptophyta	Fabales	Fabaceae	Trifolium	NCBI	3.5	18.2	NA	NA	NA	NA	277.4	277.2	188.4	188.2	399.2	398.8	Autotrophic
514	GCA_003546025.1	Streptophyta	337451	Cinnamomum micranthum f. kanehirae	NA	NA	H	H	H	Magnoliopsida	Streptophyta	Laurales	Lauraceae	Cinnamomum	NCBI	87.5	3.7	NA	NA	NA	NA	1575.6	1121.2	494.4	494.3	2029.2	2028.8	Autotrophic
515	GCA_003573695.1	Streptophyta	3469	Papaver somniferum	NA	NA	H	H	H	Magnoliopsida	Streptophyta	Ranunculales	Papaveraceae	Papaver	NCBI	90.6	3	NA	NA	NA	NA	1622.5	1622.1	493	492.8	2124.3	2123.9	Autotrophic
516	GCA_003713155.1	Streptophyta	3818	Arachis hypogaea	NA	NA	H	H	H	Magnoliopsida	Streptophyta	Fabales	Fabaceae	Arachis	NCBI	96.3	0.4	NA	NA	NA	NA	1637.2	1636.7	495.7	495.6	2215	2214.7	Autotrophic
517	GCA_003952965.2	Streptophyta	262757	Morella rubra	NA	NA	H	H	H	Magnoliopsida	Streptophyta	Fagales	Myricaceae	Morella	NCBI	80.2	6.8	NA	NA	NA	NA	1635	1634.6	379.2	304.2	2000.2	2000	Autotrophic
518	GCA_003958685.2	Streptophyta	3917	Vigna unguiculata	NA	NA	H	H	H	Magnoliopsida	Streptophyta	Fabales	Fabaceae	Vigna	NCBI	96	2.3	NA	NA	NA	NA	1614.3	1613.9	499.6	499.4	2185.3	2185	Autotrophic
519	GCA_004007595.1	Streptophyta	4530	Oryza sativa	NA	NA	H	H	H	Magnoliopsida	Streptophyta	Poales	Poaceae	Oryza	NCBI	75.4	8.7	NA	NA	NA	NA	1605.2	1604.8	483.8	483.6	2067.4	2067.1	Autotrophic
520	GCA_004114815.1	Streptophyta	4513	Hordeum vulgare	NA	NA	H	H	H	Magnoliopsida	Streptophyta	Poales	Poaceae	Hordeum	NCBI	82	4.2	NA	NA	NA	NA	1625.8	1625.4	459.7	459.3	2047.8	2047.5	Autotrophic
521	GCA_004115005.2	Streptophyta	1094858	Cucurbita argyrosperma subsp. argyrosperma	NA	NA	H	H	H	Magnoliopsida	Streptophyta	Cucurbitales	Cucurbitaceae	Cucurbita	NCBI	87.4	7.4	NA	NA	NA	NA	1621.3	1620.8	500.2	500	2013.2	2012	Autotrophic
522	GCA_004115385.1	Streptophyta	3750	Malus domestica	NA	NA	H	H	H	Magnoliopsida	Streptophyta	Rosales	Rosaceae	Malus	NCBI	93.6	1.5	NA	NA	NA	NA	1629.5	1629.1	493.9	493.7	2174.6	2174.3	Autotrophic
523	GCA_004153795.2	Streptophyta	542762	Camellia sinensis var. sinensis	NA	NA	H	H	H	Magnoliopsida	Streptophyta	Ericales	Theaceae	Camellia	NCBI	67.8	12.3	NA	NA	NA	NA	1661.5	1661.1	498.5	498.2	2164	2163.7	Autotrophic
524	GCA_004303085.2	Streptophyta	608512	Perilla frutescens var. hirtella	NA	NA	H	H	H	Magnoliopsida	Streptophyta	Lamiales	Lamiaceae	Perilla	NCBI	83.1	1.9	NA	NA	NA	NA	1645.4	1645	491.8	491.5	1619.1	1618.8	Autotrophic
525	GCA_004320505.1	Streptophyta	157739	Vigna angularis var. angularis	NA	NA	H	H	H	Magnoliopsida	Streptophyta	Fabales	Fabaceae	Vigna	NCBI	94.2	2.9	NA	NA	NA	NA	1648.5	1648.1	498.6	498.4	2202	2201.7	Autotrophic
526	GCA_004329165.1	Streptophyta	455371	Spatholobus suberectus	NA	NA	H	H	H	Magnoliopsida	Streptophyta	Fabales	Fabaceae	Spatholobus	NCBI	89.5	7.7	NA	NA	NA	NA	1565.5	1565	407.1	407	1606.9	1606.7	Autotrophic
527	GCA_004379255.2	Streptophyta	180675	Salvia splendens	NA	NA	H	H	H	Magnoliopsida	Streptophyta	Lamiales	Lamiaceae	Salvia	NCBI	94.1	2.4	NA	NA	NA	NA	1637.2	1636.8	496.4	496.2	2098.6	2098.3	Autotrophic
528	GCA_004837865.1	Streptophyta	52838	Musa balbisiana	NA	NA	H	H	NA	Magnoliopsida	Streptophyta	Zingiberales	Musaceae	Musa	NCBI	86.9	4.5	NA	NA	NA	NA	1388.4	1044.4	NA	NA	1803.5	1513.2	Autotrophic
529	GCA_005223365.2	Streptophyta	110450	Oryza meyeriana var. granulata	NA	NA	H	H	H	Magnoliopsida	Streptophyta	Poales	Poaceae	Oryza	NCBI	86.3	4.9	NA	NA	NA	NA	1607.9	1607.5	482.4	482.2	2072.7	2072.4	Autotrophic
530	GCA_005239225.1	Streptophyta	43335	Populus alba	NA	NA	H	H	H	Magnoliopsida	Streptophyta	Malpighiales	Salicaceae	Populus	NCBI	96.5	1	NA	NA	NA	NA	NA	NA	NA	NA	NA	NA	Autotrophic
531	GCA_005286985.2	Streptophyta	4556	Setaria viridis	NA	NA	H	H	H	Magnoliopsida	Streptophyta	Poales	Poaceae	Setaria	NCBI	99.6	0.4	NA	NA	NA	NA	1625	1624.5	496.3	496	2071	2070.7	Autotrophic
532	GCA_005393395.2	Streptophyta	47621	Gossypium australe	NA	NA	H	H	H	Magnoliopsida	Streptophyta	Malvales	Malvaceae	Gossypium	NCBI	75.6	6.7	NA	NA	NA	NA	1557.9	1554	369.6	369.5	1739	1738.7	Autotrophic
533	GCA_005549215.1	Streptophyta	1194695	Cucumis melo var. makuwa	NA	NA	H	H	H	Magnoliopsida	Streptophyta	Cucurbitales	Cucurbitaceae	Cucumis	NCBI	79.3	8.2	NA	NA	NA	NA	1649.5	1649.1	501	500.9	2180.9	2180.4	Autotrophic
534	GCA_006013705.1	Streptophyta	4083	Solanum chilense	NA	NA	H	H	H	Magnoliopsida	Streptophyta	Solanales	Solanaceae	Solanum	NCBI	85.6	2	NA	NA	NA	NA	1652.4	1652	487.1	486.8	2218	2217.7	Autotrophic
535	GCA_006381635.2	Streptophyta	106335	Hibiscus syriacus	NA	NA	M	H	H	Magnoliopsida	Streptophyta	Malvales	Malvaceae	Hibiscus	NCBI	86.8	6.1	NA	NA	NA	NA	558.9	253.7	500.8	500.7	1708	1707.7	Autotrophic
536	GCA_006547085.1	Streptophyta	106549	Malus baccata	NA	NA	H	H	M	Magnoliopsida	Streptophyta	Rosales	Rosaceae	Malus	NCBI	88.1	5.3	NA	NA	NA	NA	1516.3	1516	259.8	259.7	2186.4	2186.1	Autotrophic
537	GCA_007726485.1	Streptophyta	38414	Eragrostis curvula	NA	NA	H	H	M	Magnoliopsida	Streptophyta	Poales	Poaceae	Eragrostis	NCBI	91	2.7	NA	NA	NA	NA	1613.8	1613.4	291.9	291.5	2038	2037.7	Autotrophic
538	GCA_007844105.2	Streptophyta	2594499	Rhamnella rubrinervis	NA	NA	H	H	H	Magnoliopsida	Streptophyta	Rosales	Rhamnaceae	Rhamnella	NCBI	96.2	1.2	NA	NA	NA	NA	1473.1	997.8	488.3	488	2188.6	2188.2	Autotrophic
539	GCA_007990325.1	Streptophyta	34276	Gossypium darwinii	NA	NA	H	H	H	Magnoliopsida	Streptophyta	Malvales	Malvaceae	Gossypium	NCBI	99.8	0.1	NA	NA	NA	NA	1668.3	1667.9	502	501.9	2227.4	2227	Autotrophic
540	GCA_007990345.1	Streptophyta	3635	Gossypium hirsutum	NA	NA	H	H	H	Magnoliopsida	Streptophyta	Malvales	Malvaceae	Gossypium	NCBI	99.4	0.4	NA	NA	NA	NA	1664.4	1664	502	501.9	2230.2	2229.9	Autotrophic
541	GCA_007990455.1	Streptophyta	34275	Gossypium mustelinum	NA	NA	H	H	H	Magnoliopsida	Streptophyta	Malvales	Malvaceae	Gossypium	NCBI	99.3	0.5	NA	NA	NA	NA	1665.8	1665.4	502	501.9	2230.2	2229.9	Autotrophic
542	GCA_007990485.1	Streptophyta	34277	Gossypium tomentosum	NA	NA	H	H	H	Magnoliopsida	Streptophyta	Malvales	Malvaceae	Gossypium	NCBI	99.8	0.1	NA	NA	NA	NA	1660.3	1659.9	502	501.9	2212.2	2211.9	Autotrophic
543	GCA_008009225.1	Streptophyta	1000413	Acer yangbiense	NA	NA	H	H	H	Magnoliopsida	Streptophyta	Sapindales	Sapindaceae	Acer	NCBI	92.6	2.6	NA	NA	NA	NA	1640.8	1640.5	487.5	487.2	2154.9	2154.6	Autotrophic
544	GCA_008124465.1	Streptophyta	13894	Cocos nucifera	NA	NA	H	H	H	Magnoliopsida	Streptophyta	Arecales	Arecaceae	Cocos	NCBI	69	15.7	NA	NA	NA	NA	1572.6	1572.2	417.2	416.9	2098.1	2097.9	Autotrophic
545	GCA_008632915.2	Streptophyta	3755	Prunus dulcis	NA	NA	H	H	H	Magnoliopsida	Streptophyta	Rosales	Rosaceae	Prunus	NCBI	62.8	7.7	NA	NA	NA	NA	1676.8	1676.4	502.6	502.4	2192.6	2192.3	Autotrophic
546	GCA_008636005.1	Streptophyta	4170	Striga asiatica	NA	NA	H	H	H	Magnoliopsida	Streptophyta	Lamiales	Orobanchaceae	Striga	NCBI	90.5	3.3	NA	NA	NA	NA	1617.3	1616.9	492.4	492.2	2018.6	2018.2	Autotrophic
547	GCA_008638375.1	Streptophyta	561372	Nyssa sinensis	NA	NA	H	H	H	Magnoliopsida	Streptophyta	Cornales	Nyssaceae	Nyssa	NCBI	87.8	7.7	NA	NA	NA	NA	1679.7	1679.2	489.9	489.7	1695.6	1695.2	Autotrophic
548	GCA_008932095.1	Streptophyta	2448454	Pyrus ussuriensis x Pyrus communis	NA	NA	H	H	H	Magnoliopsida	Streptophyta	Rosales	Rosaceae	Pyrus	NCBI	90.7	1.6	NA	NA	NA	NA	1659.4	1658.9	499	498.7	1827.9	1827.8	Autotrophic
549	GCA_009078335.1	Streptophyta	2182728	Salix brachista	NA	NA	H	H	H	Magnoliopsida	Streptophyta	Malpighiales	Salicaceae	Salix	NCBI	92.8	2.6	NA	NA	NA	NA	1616.9	1616.4	495.5	495.3	2115.2	2114.8	Autotrophic
550	GCA_009363875.1	Streptophyta	192012	Mikania micrantha	NA	NA	H	H	L	Magnoliopsida	Streptophyta	Asterales	Asteraceae	Mikania	NCBI	88.3	3.9	NA	NA	NA	NA	1641.3	1640.9	105.5	102.7	2149.2	2148.9	Autotrophic
551	GCA_009445465.1	Streptophyta	4460	Colocasia esculenta	NA	NA	H	H	H	Magnoliopsida	Streptophyta	Alismatales	Araceae	Colocasia	NCBI	64.3	18.6	NA	NA	NA	NA	794.8	794.4	453	452	1509.5	1509.2	Autotrophic
552	GCA_009746105.1	Streptophyta	262921	Rhododendron williamsianum	NA	NA	H	H	H	Magnoliopsida	Streptophyta	Ericales	Ericaceae	Rhododendron	NCBI	77	12	NA	NA	NA	NA	1348	1346.1	487.3	487.1	1929.6	1617.1	Autotrophic
553	GCA_009771035.1	Streptophyta	3870	Lupinus albus	NA	NA	H	H	H	Magnoliopsida	Streptophyta	Fabales	Fabaceae	Lupinus	NCBI	96	2.9	NA	NA	NA	NA	1651.1	1650.8	500.6	500.4	2145	2144.7	Autotrophic
554	GCA_010458925.1	Streptophyta	3981	Hevea brasiliensis	NA	NA	H	H	H	Magnoliopsida	Streptophyta	Malpighiales	Euphorbiaceae	Hevea	NCBI	68.8	15	NA	NA	NA	NA	1656	1655.6	497.6	497.4	2188.2	2187.9	Autotrophic
555	GCA_011799765.1	Streptophyta	419125	Nymphaea thermarum	NA	NA	H	H	H	Magnoliopsida	Streptophyta	Nymphaeales	Nymphaeaceae	Nymphaea	NCBI	79.9	10.3	NA	NA	NA	NA	1587	1586.6	444.1	443.8	2040.7	2040.3	Autotrophic
556	GCA_012274485.2	Streptophyta	3728	Sinapis alba	NA	NA	H	H	H	Magnoliopsida	Streptophyta	Brassicales	Brassicaceae	Sinapis	NCBI	98.3	1.2	NA	NA	NA	NA	1614.2	1613.8	486.5	486.4	2135.2	2134.9	Autotrophic
557	GCA_012923435.1	Streptophyta	3483	Cannabis sativa	NA	NA	H	H	H	Magnoliopsida	Streptophyta	Rosales	Cannabaceae	Cannabis	NCBI	91.9	3.1	NA	NA	NA	NA	1636.6	1636.3	494.7	494.4	2210.4	2210	Autotrophic
558	GCA_013358455.1	Streptophyta	46969	Thalictrum thalictroides	NA	NA	H	H	H	Magnoliopsida	Streptophyta	Ranunculales	Ranunculaceae	Thalictrum	NCBI	86.2	9	NA	NA	NA	NA	1015	1014.6	436.6	436.5	2197.8	2197.5	Autotrophic
559	GCA_013401445.1	Streptophyta	458696	Tripterygium wilfordii	NA	NA	H	H	H	Magnoliopsida	Streptophyta	Celastrales	Celastraceae	Tripterygium	NCBI	92.3	4.2	NA	NA	NA	NA	1648.7	1648.3	500.8	500.7	2171.1	2170.7	Autotrophic
560	GCA_013467465.1	Streptophyta	34281	Gossypium trilobum	NA	NA	H	H	H	Magnoliopsida	Streptophyta	Malvales	Malvaceae	Gossypium	NCBI	57	8.2	NA	NA	NA	NA	1595.2	1594.8	495.3	495.1	1715	1714.7	Autotrophic
561	GCA_013467485.1	Streptophyta	34289	Gossypium lobatum	NA	NA	H	H	M	Magnoliopsida	Streptophyta	Malvales	Malvaceae	Gossypium	NCBI	43.3	15.9	NA	NA	NA	NA	664.3	664	260.8	260.7	1150.7	1150.4	Autotrophic
562	GCA_013467495.1	Streptophyta	34282	Gossypium gossypioides	NA	NA	H	H	NA	Magnoliopsida	Streptophyta	Malvales	Malvaceae	Gossypium	NCBI	41.6	7.1	NA	NA	NA	NA	1304.9	1304.7	NA	NA	2107.7	1814.7	Autotrophic
563	GCA_013487665.1	Streptophyta	34290	Gossypium aridum	NA	NA	H	H	M	Magnoliopsida	Streptophyta	Malvales	Malvaceae	Gossypium	NCBI	40.5	17.2	NA	NA	NA	NA	972.6	678.4	260.8	260.7	1109.8	1109.5	Autotrophic
564	GCA_013511315.1	Streptophyta	34288	Gossypium laxum	NA	NA	H	H	NA	Magnoliopsida	Streptophyta	Malvales	Malvaceae	Gossypium	NCBI	51.6	11.6	NA	NA	NA	NA	1140.5	677.9	NA	NA	1729.1	1728.8	Autotrophic
565	GCA_013676235.1	Streptophyta	4442	Camellia sinensis	NA	NA	H	H	H	Magnoliopsida	Streptophyta	Ericales	Theaceae	Camellia	NCBI	81.2	7.6	NA	NA	NA	NA	1661.6	1661.2	498.5	498.2	2170.1	2169.8	Autotrophic
566	GCA_013677245.1	Streptophyta	34287	Gossypium davidsonii	NA	NA	H	H	H	Magnoliopsida	Streptophyta	Malvales	Malvaceae	Gossypium	NCBI	56.9	8.9	NA	NA	NA	NA	1565.8	841.4	502	501.9	1747.8	1747.4	Autotrophic
567	GCA_013677255.1	Streptophyta	34285	Gossypium harknessii	NA	NA	H	H	M	Magnoliopsida	Streptophyta	Malvales	Malvaceae	Gossypium	NCBI	41.8	17	NA	NA	NA	NA	807.7	512.9	178.3	178.2	1723.3	1723	Autotrophic
568	GCA_013677265.1	Streptophyta	34283	Gossypium armourianum	NA	NA	H	H	M	Magnoliopsida	Streptophyta	Malvales	Malvaceae	Gossypium	NCBI	43.8	16	NA	NA	NA	NA	1366.4	1366.2	204.9	204.8	1586.4	1586.1	Autotrophic
569	GCA_013677275.1	Streptophyta	34291	Gossypium schwendimanii	NA	NA	H	H	H	Magnoliopsida	Streptophyta	Malvales	Malvaceae	Gossypium	NCBI	59.8	7.2	NA	NA	NA	NA	1629	1628.5	446.5	446.3	1721.1	1720.7	Autotrophic
570	GCA_014058105.1	Streptophyta	39325	Kingdonia uniflora	NA	NA	H	H	H	Magnoliopsida	Streptophyta	Ranunculales	Circaeasteraceae	Kingdonia	NCBI	75.9	15.1	NA	NA	NA	NA	1577.9	1144.1	492.1	491.8	2093.3	2093	Autotrophic
571	GCA_014180765.2	Streptophyta	56867	Marchantia paleacea	NA	NA	H	H	H	Marchantiopsida	Streptophyta	Marchantiales	Marchantiaceae	Marchantia	NCBI	79.9	2.9	NA	NA	NA	NA	1575.5	1575.1	471.4	471.3	1886.7	1886.4	Autotrophic
572	GCA_014282245.1	Streptophyta	118357	Rhododendron simsii	NA	NA	H	H	M	Magnoliopsida	Streptophyta	Ericales	Ericaceae	Rhododendron	NCBI	90	3.4	NA	NA	NA	NA	1643	1642.5	410.6	212.9	2070.2	2067.1	Autotrophic
573	GCA_014362265.1	Streptophyta	165716	Actinidia rufa	NA	NA	H	H	H	Magnoliopsida	Streptophyta	Ericales	Actinidiaceae	Actinidia	NCBI	66.7	16.7	NA	NA	NA	NA	1364.4	1356.7	491.5	491.3	1647.2	1646.5	Autotrophic
574	GCA_014529385.2	Streptophyta	13818	Adiantum capillus-veneris	NA	NA	H	H	H	Polypodiopsida	Streptophyta	Polypodiales	Pteridaceae	Adiantum	NCBI	84	4	NA	NA	NA	NA	697	696.7	371.6	371.2	1951.5	1951.2	Autotrophic
575	GCA_014851425.1	Streptophyta	362788	Senna tora	NA	NA	H	H	H	Magnoliopsida	Streptophyta	Fabales	Fabaceae	Senna	NCBI	89.8	4	NA	NA	NA	NA	1562.1	1559.1	466.2	465.7	1638.9	1638.6	Autotrophic
576	GCA_014858505.1	Streptophyta	360336	Corymbia citriodora subsp. variegata	NA	NA	H	H	H	Magnoliopsida	Streptophyta	Myrtales	Myrtaceae	Corymbia	NCBI	95.5	3.6	NA	NA	NA	NA	1629.4	1629	484.1	484	1746.9	1724.8	Autotrophic
577	GCA_014871385.1	Streptophyta	3225	Ceratodon purpureus	NA	NA	H	H	H	Bryopsida	Streptophyta	Pseudoditrichales	Ditrichaceae	Ceratodon	NCBI	86.7	2.3	NA	NA	NA	NA	1563.1	1562.7	485.5	485.4	1899.4	1899.1	Autotrophic
578	GCA_014905375.1	Streptophyta	374723	Phtheirospermum japonicum	NA	NA	H	H	H	Magnoliopsida	Streptophyta	Lamiales	Orobanchaceae	Phtheirospermum	NCBI	84.3	9.7	NA	NA	NA	NA	1635.5	1635.1	442.3	440.3	2087.7	2087.3	Autotrophic
579	GCA_015143295.1	Streptophyta	13715	Tetracentron sinense	NA	NA	H	H	H	Magnoliopsida	Streptophyta	Trochodendrales	Trochodendraceae	Tetracentron	NCBI	83.2	7.9	NA	NA	NA	NA	1448.4	896.2	490.9	490.8	1709.2	1708.8	Autotrophic
580	GCA_015342445.1	Streptophyta	1010633	Digitaria exilis	NA	NA	H	H	H	Magnoliopsida	Streptophyta	Poales	Poaceae	Digitaria	NCBI	95	1.3	NA	NA	NA	NA	1614.2	1613.8	496.3	496	2037.1	2036.6	Autotrophic
581	GCA_015680905.1	Streptophyta	261450	Coptis chinensis	NA	NA	H	H	M	Magnoliopsida	Streptophyta	Ranunculales	Ranunculaceae	Coptis	NCBI	78.9	9.8	NA	NA	NA	NA	1526.1	1525.7	196.9	196.5	2117.7	2038.7	Autotrophic
582	GCA_015731905.1	Streptophyta	1413687	Salix dunnii	NA	NA	H	H	H	Magnoliopsida	Streptophyta	Malpighiales	Salicaceae	Salix	NCBI	91.5	2	NA	NA	NA	NA	1588.4	1588.1	501	500.8	2125.8	2125.4	Autotrophic
583	GCA_015852605.2	Streptophyta	3696	Populus deltoides	NA	NA	H	H	H	Magnoliopsida	Streptophyta	Malpighiales	Salicaceae	Populus	NCBI	94.8	2.2	NA	NA	NA	NA	1617.7	1617.3	490.6	490.4	2135.6	2135.2	Autotrophic
584	GCA_016081115.2	Streptophyta	99300	Rehmannia glutinosa	NA	NA	H	H	H	Magnoliopsida	Streptophyta	Lamiales	Orobanchaceae	Rehmannia	NCBI	97	0.6	NA	NA	NA	NA	991.2	983.7	496.1	495.9	1522	1521.5	Plastid Parasite
585	GCA_016413885.1	Streptophyta	51239	Vanilla planifolia	NA	NA	H	H	H	Magnoliopsida	Streptophyta	Asparagales	Orchidaceae	Vanilla	NCBI	74.9	11.7	NA	NA	NA	NA	1618.5	1618.1	490.2	489.8	2082.5	2082.2	Autotrophic
586	GCA_016771965.1	Streptophyta	52824	Brassica carinata	NA	NA	H	H	H	Magnoliopsida	Streptophyta	Brassicales	Brassicaceae	Brassica	NCBI	91.4	1.7	NA	NA	NA	NA	1614.9	1614.5	486.5	486.4	2137	2136.7	Autotrophic
587	GCA_016808215.1	Streptophyta	32201	Carya illinoinensis	NA	NA	H	H	H	Magnoliopsida	Streptophyta	Fagales	Juglandaceae	Carya	NCBI	98.6	0.9	NA	NA	NA	NA	1653	1652.6	499.5	499.4	2154.9	2154.6	Autotrophic
588	GCA_016808335.1	Streptophyta	38727	Panicum virgatum	NA	NA	H	H	H	Magnoliopsida	Streptophyta	Poales	Poaceae	Panicum	NCBI	99.8	0.2	NA	NA	NA	NA	1627.1	1626.6	496.4	496.1	2062.8	2062.5	Autotrophic
589	GCA_017639395.1	Streptophyta	1813537	Brassica rapa subsp. trilocularis	NA	NA	H	H	H	Magnoliopsida	Streptophyta	Brassicales	Brassicaceae	Brassica	NCBI	91	1.2	NA	NA	NA	NA	1612.3	1611.9	369.9	369.6	2126.4	2126.1	Autotrophic
590	GCA_018107945.1	Streptophyta	4076	Datura stramonium	NA	NA	H	H	H	Magnoliopsida	Streptophyta	Solanales	Solanaceae	Datura	NCBI	85.2	10.1	NA	NA	NA	NA	1464.6	1464.2	486.4	486.2	1633.9	1633.5	Autotrophic
591	GCA_018127125.1	Streptophyta	479676	Rhododendron griersonianum	NA	NA	H	H	H	Magnoliopsida	Streptophyta	Ericales	Ericaceae	Rhododendron	NCBI	91	4	NA	NA	NA	NA	1666.3	1665.9	486.8	486.6	2060.7	2060.4	Autotrophic
592	GCA_018258275.1	Streptophyta	4109	Solanum commersonii	NA	NA	H	H	H	Magnoliopsida	Streptophyta	Solanales	Solanaceae	Solanum	NCBI	86	9.8	NA	NA	NA	NA	1635.9	1635.5	487.1	486.8	2069.3	2068.9	Autotrophic
593	GCA_018446385.1	Streptophyta	94328	Zingiber officinale	NA	NA	H	H	H	Magnoliopsida	Streptophyta	Zingiberales	Zingiberaceae	Zingiber	NCBI	91.1	4.5	NA	NA	NA	NA	1585.2	1584.8	475.1	474.9	2048.3	2048	Autotrophic
594	GCA_018691285.1	Streptophyta	37648	Cucurbita argyrosperma subsp. sororia	NA	NA	H	H	H	Magnoliopsida	Streptophyta	Cucurbitales	Cucurbitaceae	Cucurbita	NCBI	97.3	1	NA	NA	NA	NA	1644.4	1643.9	472.5	471.7	2201.1	2200.9	Autotrophic
595	GCA_018804465.1	Streptophyta	118781	Populus tomentosa	NA	NA	H	H	H	Magnoliopsida	Streptophyta	Malpighiales	Salicaceae	Populus	NCBI	95.8	1.7	NA	NA	NA	NA	1602.8	1602.1	500.8	500.5	2162.6	2162.1	Autotrophic
596	GCA_019202795.1	Streptophyta	1240361	Arabidopsis thaliana x Arabidopsis arenosa	NA	NA	H	H	H	Magnoliopsida	Streptophyta	Brassicales	Brassicaceae	Arabidopsis	NCBI	99.8	0.2	NA	NA	NA	NA	1627.4	1627	486.6	486.4	2145.8	2145.5	Autotrophic
597	GCA_019202805.1	Streptophyta	45249	Arabidopsis suecica	NA	NA	H	H	H	Magnoliopsida	Streptophyta	Brassicales	Brassicaceae	Arabidopsis	NCBI	99.5	0.1	NA	NA	NA	NA	1627.2	1626.7	486.6	486.4	2145.1	2144.8	Autotrophic
598	GCA_019279435.1	Streptophyta	103762	Zizania palustris	NA	NA	H	H	H	Magnoliopsida	Streptophyta	Poales	Poaceae	Zizania	NCBI	84.9	10	NA	NA	NA	NA	1611.1	1610.7	495	494.7	2081.7	2081.4	Autotrophic
599	GCA_019321725.1	Streptophyta	586722	Paulownia fortunei	NA	NA	H	H	H	Magnoliopsida	Streptophyta	Lamiales	Paulowniaceae	Paulownia	NCBI	97.5	1.7	NA	NA	NA	NA	1654.7	1654.3	490.1	489.9	1592.9	1592.7	Autotrophic
600	GCA_019426215.1	Streptophyta	168488	Buddleja alternifolia	NA	NA	H	H	H	Magnoliopsida	Streptophyta	Lamiales	Scrophulariaceae	Buddleja	NCBI	93.3	3.1	NA	NA	NA	NA	1620.2	1619.7	496.1	495.9	2107.8	2107.5	Autotrophic
601	GCA_019455425.1	Streptophyta	47600	Gossypium anomalum	NA	NA	H	H	H	Magnoliopsida	Streptophyta	Malvales	Malvaceae	Gossypium	NCBI	83	1.7	NA	NA	NA	NA	1608.4	1605.1	502	501.9	2186.5	2186.2	Autotrophic
602	GCA_019511825.2	Streptophyta	151328	Perilla frutescens var. frutescens	NA	NA	H	H	H	Magnoliopsida	Streptophyta	Lamiales	Lamiaceae	Perilla	NCBI	85.9	2.2	NA	NA	NA	NA	1649	1648.6	492.6	492.4	1614.9	1614.6	Autotrophic
603	GCA_019722365.1	Streptophyta	34254	Lithospermum erythrorhizon	NA	NA	H	H	H	Magnoliopsida	Streptophyta	Boraginales	Boraginaceae	Lithospermum	NCBI	78.6	10.2	NA	NA	NA	NA	1611.4	1611	485.6	485.4	2144.7	2144.4	Autotrophic
604	GCA_019776745.2	Streptophyta	29808	Taxus chinensis	NA	NA	H	H	H	Pinopsida	Streptophyta	Cupressales	Taxaceae	Taxus	NCBI	50.4	22.3	NA	NA	NA	NA	580.6	580.4	380.2	380	2030.5	2030.2	Autotrophic
605	GCA_019845555.1	Streptophyta	158543	Aristolochia fimbriata	NA	NA	H	H	H	Magnoliopsida	Streptophyta	Piperales	Aristolochiaceae	Aristolochia	NCBI	96.4	1.4	NA	NA	NA	NA	1624.3	1623.9	463.5	463.3	2201.9	2201.6	Autotrophic
606	GCA_019925795.1	Streptophyta	161865	Dendrobium chrysotoxum	NA	NA	H	H	H	Magnoliopsida	Streptophyta	Asparagales	Orchidaceae	Dendrobium	NCBI	77.3	5.5	NA	NA	NA	NA	1593.5	1593.2	487.3	487.1	2088.5	2088.2	Autotrophic
607	GCA_020169535.1	Streptophyta	4113	Solanum tuberosum	NA	NA	H	H	H	Magnoliopsida	Streptophyta	Solanales	Solanaceae	Solanum	NCBI	91.2	3.1	NA	NA	NA	NA	1654.3	1653.9	471.3	471.1	2204.1	2203.7	Autotrophic
608	GCA_020424065.1	Streptophyta	36596	Prunus armeniaca	NA	NA	H	H	H	Magnoliopsida	Streptophyta	Rosales	Rosaceae	Prunus	NCBI	89.2	3.7	NA	NA	NA	NA	1681.6	1681.2	503.7	503.5	2205.3	2204.9	Autotrophic
609	GCA_020496765.1	Streptophyta	47602	Gossypium stocksii	NA	NA	H	H	H	Magnoliopsida	Streptophyta	Malvales	Malvaceae	Gossypium	NCBI	97.7	1.4	NA	NA	NA	NA	1659.1	1658.7	502	501.9	2206.6	2206.3	Autotrophic
610	GCA_020521535.1	Streptophyta	152421	Rubroshorea leprosula	NA	NA	H	H	H	Magnoliopsida	Streptophyta	Malvales	Dipterocarpaceae	Rubroshorea	NCBI	88.5	7.4	NA	NA	NA	NA	1626.3	1625.9	356.4	356.3	2200.1	2199.8	Autotrophic
611	GCA_020796205.1	Streptophyta	714518	Ziziphus jujuba var. spinosa	NA	NA	H	H	H	Magnoliopsida	Streptophyta	Rosales	Rhamnaceae	Ziziphus	NCBI	66.4	2.2	NA	NA	NA	NA	1646.8	1642.6	496.7	496.5	2125.1	2124.8	Autotrophic
612	GCA_020796215.1	Streptophyta	99658	Xanthoceras sorbifolium	NA	NA	H	H	H	Magnoliopsida	Streptophyta	Sapindales	Sapindaceae	Xanthoceras	NCBI	89	3.4	NA	NA	NA	NA	1656.4	1656.1	428.9	428.6	1765.1	1764.8	Autotrophic
613	GCA_020875875.1	Streptophyta	55571	Dioscorea alata	NA	NA	H	H	H	Magnoliopsida	Streptophyta	Dioscoreales	Dioscoreaceae	Dioscorea	NCBI	96.8	1.8	NA	NA	NA	NA	1634.9	1634.5	491.5	491.3	2142.9	2142.6	Autotrophic
614	GCA_020921065.1	Streptophyta	229202	Vaccinium darrowii	NA	NA	H	H	H	Magnoliopsida	Streptophyta	Ericales	Ericaceae	Vaccinium	NCBI	92.4	1.7	NA	NA	NA	NA	1658.7	1658.3	489.4	489.1	2178.2	2177.9	Autotrophic
615	GCA_021442195.1	Streptophyta	53036	Sphagnum fallax	NA	NA	H	H	H	Sphagnopsida	Streptophyta	Sphagnales	Sphagnaceae	Sphagnum	NCBI	89.5	1.9	NA	NA	NA	NA	1524	1523.6	492.9	492.6	1904.3	1904	Autotrophic
616	GCA_021604985.1	Streptophyta	191504	Eleusine coracana subsp. coracana	NA	NA	H	H	H	Magnoliopsida	Streptophyta	Poales	Poaceae	Eleusine	NCBI	69.8	16.5	NA	NA	NA	NA	1618.2	1617.8	496	495.8	1919.4	1919	Autotrophic
617	GCA_021904315.1	Streptophyta	128215	Sphagnum magellanicum	NA	NA	H	H	H	Sphagnopsida	Streptophyta	Sphagnales	Sphagnaceae	Sphagnum	NCBI	89	2.2	NA	NA	NA	NA	1525.2	1524.8	488.5	488.3	1895.9	1895.6	Autotrophic
618	GCA_022085475.1	Streptophyta	39905	Heliosperma pusillum	NA	NA	H	H	H	Magnoliopsida	Streptophyta	Caryophyllales	Caryophyllaceae	Heliosperma	NCBI	81.7	6.1	NA	NA	NA	NA	1541	1539.9	496.7	496.4	1966.8	1664.7	Autotrophic
619	GCA_022379115.2	Streptophyta	167791	Bauhinia variegata	NA	NA	H	H	H	Magnoliopsida	Streptophyta	Fabales	Fabaceae	Bauhinia	NCBI	98.5	0.5	NA	NA	NA	NA	1655.8	1655.3	487.4	487.1	2201.5	2201.2	Autotrophic
620	GCA_022539455.1	Streptophyta	94219	Dendrobium nobile	NA	NA	H	H	H	Magnoliopsida	Streptophyta	Asparagales	Orchidaceae	Dendrobium	NCBI	93.4	2.9	NA	NA	NA	NA	1622.9	1622.6	485	484.9	3401.7	1931.3	Autotrophic
621	GCA_023344035.1	Streptophyta	120290	Psidium guajava	NA	NA	H	H	L	Magnoliopsida	Streptophyta	Myrtales	Myrtaceae	Psidium	NCBI	61.6	3	NA	NA	NA	NA	1618.6	1618.2	128.6	101.7	1667.9	1667.6	Autotrophic
622	GCA_023525715.1	Streptophyta	13427	Cichorium intybus	NA	NA	H	H	H	Magnoliopsida	Streptophyta	Asterales	Asteraceae	Cichorium	NCBI	82.3	1.3	NA	NA	NA	NA	1662.2	1661.7	500.4	500.2	1634.4	1634.1	Autotrophic
623	GCA_023525745.1	Streptophyta	4217	Arctium lappa	NA	NA	H	H	M	Magnoliopsida	Streptophyta	Asterales	Asteraceae	Arctium	NCBI	86.9	1.4	NA	NA	NA	NA	1656.8	1656.4	205	204.7	2203.5	2203.2	Autotrophic
624	GCA_023525975.1	Streptophyta	185202	Smallanthus sonchifolius	NA	NA	H	H	H	Magnoliopsida	Streptophyta	Asterales	Asteraceae	Smallanthus	NCBI	97.9	1	NA	NA	NA	NA	1649.2	1648.8	500.1	499.9	2172.2	2171.9	Autotrophic
625	GCA_023529015.1	Streptophyta	74823	Papaver nudicaule	NA	NA	H	H	H	Magnoliopsida	Streptophyta	Ranunculales	Papaveraceae	Papaver	NCBI	68.7	8.4	NA	NA	NA	NA	1414.7	905.6	367.5	367.2	1582.7	1582.4	Autotrophic
626	GCA_023529315.1	Streptophyta	215227	Papaver bracteatum	NA	NA	H	H	H	Magnoliopsida	Streptophyta	Ranunculales	Papaveraceae	Papaver	NCBI	95.6	2.1	NA	NA	NA	NA	1619.5	1619.1	493.2	493	2145.5	2145.2	Autotrophic
627	GCA_023531105.1	Streptophyta	357466	Papaver atlanticum	NA	NA	H	H	H	Magnoliopsida	Streptophyta	Ranunculales	Papaveraceae	Papaver	NCBI	95.9	2.1	NA	NA	NA	NA	1612.4	1612	458.3	458.1	2194.8	2194.5	Autotrophic
628	GCA_023531295.1	Streptophyta	357465	Papaver armeniacum	NA	NA	H	H	H	Magnoliopsida	Streptophyta	Ranunculales	Papaveraceae	Papaver	NCBI	95.2	2.5	NA	NA	NA	NA	1618.4	1618.1	493.2	493	1616.7	1616.4	Autotrophic
629	GCA_023531435.1	Streptophyta	74822	Papaver californicum	NA	NA	H	H	H	Magnoliopsida	Streptophyta	Ranunculales	Papaveraceae	Papaver	NCBI	94.3	2	NA	NA	NA	NA	1616.7	1616.3	491.6	491.4	1616	1615.7	Autotrophic
630	GCA_023547065.1	Streptophyta	320322	Musa troglodytarum	NA	NA	H	H	H	Magnoliopsida	Streptophyta	Zingiberales	Musaceae	Musa	NCBI	91.6	4.8	NA	NA	NA	NA	1622.6	1622.2	479.3	478.9	2038.1	2037.7	Autotrophic
631	GCA_023653495.1	Streptophyta	119954	Melastoma candidum	NA	NA	H	H	H	Magnoliopsida	Streptophyta	Myrtales	Melastomataceae	Melastoma	NCBI	95.8	1.1	NA	NA	NA	NA	1586.2	1585.8	488.7	488.6	2093.8	2093.5	Autotrophic
632	GCA_024323335.2	Streptophyta	3888	Pisum sativum	NA	NA	H	H	H	Magnoliopsida	Streptophyta	Fabales	Fabaceae	Pisum	NCBI	98.6	0.6	NA	NA	NA	NA	1628.5	1628	495.4	495.2	2119.2	2118.9	Autotrophic
633	GCA_024505715.1	Streptophyta	4058	Catharanthus roseus	NA	NA	H	H	H	Magnoliopsida	Streptophyta	Gentianales	Apocynaceae	Catharanthus	NCBI	92.3	4	NA	NA	NA	NA	1664.1	1663.7	494.9	494.7	2220.5	2220.2	Autotrophic
634	GCA_024733475.1	Streptophyta	1042139	Syzygium grande	NA	NA	H	H	H	Magnoliopsida	Streptophyta	Myrtales	Myrtaceae	Syzygium	NCBI	91.1	4.5	NA	NA	NA	NA	1196.6	1196.2	419.4	419.1	2105	2104.7	Autotrophic
635	GCA_024762085.1	Streptophyta	4212	Ambrosia artemisiifolia	NA	NA	H	H	H	Magnoliopsida	Streptophyta	Asterales	Asteraceae	Ambrosia	NCBI	70	7.4	NA	NA	NA	NA	1638.4	1638	499.7	499.5	943.3	942.8	Autotrophic
636	GCA_025200525.1	Streptophyta	1840588	Camellia lanceoleosa	NA	NA	H	H	H	Magnoliopsida	Streptophyta	Ericales	Theaceae	Camellia	NCBI	93.9	3.3	NA	NA	NA	NA	1673	1672.6	497.5	497.2	2168.3	2168	Autotrophic
637	GCA_025413875.1	Streptophyta	49168	Rhododendron molle	NA	NA	H	H	H	Magnoliopsida	Streptophyta	Ericales	Ericaceae	Rhododendron	NCBI	91.3	4.3	NA	NA	NA	NA	1656.7	1656.3	486.8	486.6	2159.7	2159.3	Autotrophic
638	GCA_025563575.1	Streptophyta	880440	Acacia pycnantha	NA	NA	H	H	H	Magnoliopsida	Streptophyta	Fabales	Fabaceae	Acacia	NCBI	97	1.6	NA	NA	NA	NA	1619.4	1619	496.9	496.6	2178.4	2178.1	Autotrophic
639	GCA_025594385.1	Streptophyta	4023	Acer negundo	NA	NA	H	H	H	Magnoliopsida	Streptophyta	Sapindales	Sapindaceae	Acer	NCBI	93.6	2.2	NA	NA	NA	NA	1663.6	1663.4	496.3	496	2197.5	2197.3	Autotrophic
640	GCA_026074375.1	Streptophyta	301880	Tanacetum coccineum	NA	NA	H	H	H	Magnoliopsida	Streptophyta	Asterales	Asteraceae	Tanacetum	NCBI	92.7	5.1	NA	NA	NA	NA	1309	1308.6	498.2	497.9	1679.4	1679.1	Autotrophic
641	GCA_026225825.1	Streptophyta	434235	Pistacia integerrima	NA	NA	H	H	M	Magnoliopsida	Streptophyta	Sapindales	Anacardiaceae	Pistacia	NCBI	77.1	16.1	NA	NA	NA	NA	1192.4	1192.2	277.6	277.3	1706.6	1706.3	Autotrophic
642	GCA_026229545.1	Streptophyta	434234	Pistacia atlantica	NA	NA	NA	H	H	Magnoliopsida	Streptophyta	Sapindales	Anacardiaceae	Pistacia	NCBI	72.7	17.8	NA	NA	NA	NA	NA	NA	471.5	471.2	1570.4	1570.2	Autotrophic
643	GCA_026261945.1	Streptophyta	71354	Hirschfeldia incana	NA	NA	H	H	H	Magnoliopsida	Streptophyta	Brassicales	Brassicaceae	Hirschfeldia	NCBI	96	0.4	NA	NA	NA	NA	1608.3	1607.9	486.5	486.4	2139.6	2139.3	Autotrophic
644	GCA_026573395.1	Streptophyta	158149	Paspalum vaginatum	NA	NA	H	H	H	Magnoliopsida	Streptophyta	Poales	Poaceae	Paspalum	NCBI	98.7	0.3	NA	NA	NA	NA	1609.4	1609	496.1	495.9	2039.2	2038.9	Autotrophic
645	GCA_026586065.1	Streptophyta	325984	Dioscorea zingiberensis	NA	NA	H	H	H	Magnoliopsida	Streptophyta	Dioscoreales	Dioscoreaceae	Dioscorea	NCBI	96.2	1.4	NA	NA	NA	NA	1636.5	1636.1	494.3	493.9	2088.8	2088.5	Autotrophic
646	GCA_026901365.1	Streptophyta	485725	Sesbania bispinosa	NA	NA	H	H	H	Magnoliopsida	Streptophyta	Fabales	Fabaceae	Sesbania	NCBI	71.2	7.1	NA	NA	NA	NA	893.1	584.2	502.6	502.4	1912.3	1839.9	Autotrophic
647	GCA_027562975.1	Streptophyta	2022672	Rhynchospora breviuscula	NA	NA	H	H	H	Magnoliopsida	Streptophyta	Poales	Cyperaceae	Rhynchospora	NCBI	88.5	1.2	NA	NA	NA	NA	1558	1557.6	496.4	496.2	2047.8	2047.5	Autotrophic
648	GCA_027725995.1	Streptophyta	198213	Rhynchospora tenuis	NA	NA	H	H	H	Magnoliopsida	Streptophyta	Poales	Cyperaceae	Rhynchospora	NCBI	87.4	1.5	NA	NA	NA	NA	1562.3	1561.9	496.4	496.2	2050.1	2049.8	Autotrophic
649	GCA_027726005.1	Streptophyta	13579	Juncus effusus	NA	NA	H	H	H	Magnoliopsida	Streptophyta	Poales	Juncaceae	Juncus	NCBI	87.2	1.2	NA	NA	NA	NA	1556.7	1556.3	496.1	495.9	2049.5	2049.2	Autotrophic
650	GCA_027943385.1	Streptophyta	2019903	Closterium sp. NIES-68	NA	NA	H	H	H	Zygnemophyceae	Streptophyta	Desmidiales	Closteriaceae	Closterium	NCBI	53.2	5.9	NA	NA	NA	NA	1225.8	1087.9	470.3	470.1	1641.7	1201.2	Autotrophic
651	GCA_027943415.1	Streptophyta	2790670	Closterium sp. NIES-67	NA	NA	H	H	H	Zygnemophyceae	Streptophyta	Desmidiales	Closteriaceae	Closterium	NCBI	55.8	5.8	NA	NA	NA	NA	1410.7	1397.1	470.3	470.1	1778.9	1777.7	Autotrophic
652	GCA_028052125.1	Streptophyta	155640	Melia azedarach	NA	NA	H	H	H	Magnoliopsida	Streptophyta	Sapindales	Meliaceae	Melia	NCBI	97.6	1.4	NA	NA	NA	NA	1670.5	1670.3	493.1	492.8	2219	2218.7	Autotrophic
653	GCA_028095005.1	Streptophyta	906938	Rhynchospora pubera	NA	NA	H	H	H	Magnoliopsida	Streptophyta	Poales	Cyperaceae	Rhynchospora	NCBI	91.6	0.8	NA	NA	NA	NA	1562.1	1561.7	497.3	497	2050.6	2050.3	Autotrophic
654	GCA_028386065.3	Streptophyta	218843	Turnera subulata	NA	NA	H	H	M	Magnoliopsida	Streptophyta	Malpighiales	Passifloraceae	Turnera	NCBI	87.5	5.3	NA	NA	NA	NA	1498.8	1497.5	295.6	295.4	2186.8	2186.4	Autotrophic
655	GCA_028411795.1	Streptophyta	38846	Euphorbia peplus	NA	NA	H	H	H	Magnoliopsida	Streptophyta	Malpighiales	Euphorbiaceae	Euphorbia	NCBI	98.8	0.5	NA	NA	NA	NA	1661.9	1661.4	487.5	487.4	2167.1	2166.9	Autotrophic
656	GCA_028583415.1	Streptophyta	273540	Protea cynaroides	NA	NA	H	H	H	Magnoliopsida	Streptophyta	Proteales	Proteaceae	Protea	NCBI	97.9	1	NA	NA	NA	NA	1661.4	1661	499	498.8	2200.1	2199.8	Autotrophic
657	GCA_029204005.1	Streptophyta	889485	Salix udensis	NA	NA	H	H	H	Magnoliopsida	Streptophyta	Malpighiales	Salicaceae	Salix	NCBI	77.8	11.8	NA	NA	NA	NA	1639	1638.6	501.7	501.4	1451.8	1451.5	Autotrophic
658	GCA_029204225.1	Streptophyta	34168	Diphasiastrum complanatum	NA	NA	H	H	H	Lycopodiopsida	Streptophyta	Lycopodiales	Lycopodiaceae	Diphasiastrum	NCBI	88.5	2.9	NA	NA	NA	NA	1563.1	1562.7	479.1	479	1980.2	1979.9	Autotrophic
659	GCA_029216955.1	Streptophyta	29817	Iris pallida	NA	NA	H	H	H	Magnoliopsida	Streptophyta	Asparagales	Iridaceae	Iris	NCBI	82.8	6.9	NA	NA	NA	NA	1614.8	1614.5	488.2	488	2041.5	2041.3	Autotrophic
660	GCA_029228465.1	Streptophyta	40686	Salix viminalis	NA	NA	H	H	H	Magnoliopsida	Streptophyta	Malpighiales	Salicaceae	Salix	NCBI	87.8	7.2	NA	NA	NA	NA	1620.5	1620.2	500.9	500.6	2162.8	2162.5	Autotrophic
661	GCA_029228485.1	Streptophyta	444605	Populus alba x Populus x berolinensis	NA	NA	H	H	H	Magnoliopsida	Streptophyta	Malpighiales	Salicaceae	Populus	NCBI	92.1	3.4	NA	NA	NA	NA	1633.3	1632.9	500.8	500.5	2149.1	2148.7	Autotrophic
662	GCA_029228495.1	Streptophyta	77065	Salix purpurea	NA	NA	H	H	H	Magnoliopsida	Streptophyta	Malpighiales	Salicaceae	Salix	NCBI	86.1	8.2	NA	NA	NA	NA	1466.1	1458.7	502.1	502	2182.6	2182.3	Autotrophic
663	GCA_029228605.1	Streptophyta	2511006	Salix koriyanagi	NA	NA	H	H	H	Magnoliopsida	Streptophyta	Malpighiales	Salicaceae	Salix	NCBI	78.1	10.7	NA	NA	NA	NA	1620.9	1620.4	501.7	501.4	2189	2188.6	Autotrophic
664	GCA_029379385.1	Streptophyta	32244	Quillaja saponaria	NA	NA	H	H	H	Magnoliopsida	Streptophyta	Fabales	Quillajaceae	Quillaja	NCBI	95.8	2.6	NA	NA	NA	NA	1643.5	1643.1	502.7	502.6	2179.8	2179.5	Autotrophic
665	GCA_029747015.1	Streptophyta	171969	Carnegiea gigantea	NA	NA	H	H	H	Magnoliopsida	Streptophyta	Caryophyllales	Cactaceae	Carnegiea	NCBI	77.9	10.6	NA	NA	NA	NA	1556.8	901	479.6	479.3	2065.2	2064.8	Autotrophic
666	GCA_029783415.1	Streptophyta	402998	Anisodus acutangulus	NA	NA	H	H	H	Magnoliopsida	Streptophyta	Solanales	Solanaceae	Anisodus	NCBI	95.8	1	NA	NA	NA	NA	1651.7	1651.3	467.2	467.1	2225.8	2225.5	Autotrophic
667	GCA_029891385.1	Streptophyta	1862640	Erythroxylum novogranatense	NA	NA	H	H	H	Magnoliopsida	Streptophyta	Malpighiales	Erythroxylaceae	Erythroxylum	NCBI	97.5	1.5	NA	NA	NA	NA	1633.2	1632.8	498.1	498	2160.7	2160.4	Autotrophic
668	GCA_030169165.1	Streptophyta	347529	Centaurea solstitialis	NA	NA	H	H	H	Magnoliopsida	Streptophyta	Asterales	Asteraceae	Centaurea	NCBI	74.5	3.7	NA	NA	NA	NA	1616.6	1616.1	497.5	497.3	1118.1	1035.7	Autotrophic
669	GCA_030254885.1	Streptophyta	103349	Vitis rotundifolia	NA	NA	M	H	H	Magnoliopsida	Streptophyta	Vitales	Vitaceae	Vitis	NCBI	82.8	3.4	NA	NA	NA	NA	170.8	170.4	494.2	493.9	1725.4	1725.1	Autotrophic
670	GCA_030270665.1	Streptophyta	183268	Hibiscus trionum	NA	NA	H	H	H	Magnoliopsida	Streptophyta	Malvales	Malvaceae	Hibiscus	NCBI	98.8	0.6	NA	NA	NA	NA	1661.3	1660.9	500.7	500.6	2213.5	2213.2	Autotrophic
671	GCA_030272615.1	Streptophyta	3369	Cryptomeria japonica	NA	NA	H	H	H	Pinopsida	Streptophyta	Cupressales	Cupressaceae	Cryptomeria	NCBI	91.3	2.6	NA	NA	NA	NA	1614.6	1614.1	503.2	502.9	2055.7	2055.4	Autotrophic
672	GCA_030408175.1	Streptophyta	3899	Trifolium repens	NA	NA	H	H	H	Magnoliopsida	Streptophyta	Fabales	Fabaceae	Trifolium	NCBI	99.5	0.2	NA	NA	NA	NA	1624.1	1623.7	500	499.8	2124.8	2124.5	Autotrophic
673	GCA_030490815.1	Streptophyta	4024	Acer saccharum	NA	NA	H	H	H	Magnoliopsida	Streptophyta	Sapindales	Sapindaceae	Acer	NCBI	92.9	3.5	NA	NA	NA	NA	1664.4	1664.1	494.3	493.9	2205.8	2205.5	Autotrophic
674	GCA_030737835.1	Streptophyta	55184	Acorus gramineus	NA	NA	H	H	H	Magnoliopsida	Streptophyta	Acorales	Acoraceae	Acorus	NCBI	86.8	6.6	NA	NA	NA	NA	1636.9	1636.5	497.4	497.2	1921.8	1921.5	Autotrophic
675	GCA_030737845.1	Streptophyta	4465	Acorus calamus	NA	NA	H	H	H	Magnoliopsida	Streptophyta	Acorales	Acoraceae	Acorus	NCBI	89.5	5.7	NA	NA	NA	NA	1645.9	1645.5	495.7	495.5	2141.6	2141.3	Autotrophic
676	GCA_030848705.1	Streptophyta	360622	Heracleum sosnowskyi	NA	NA	H	H	H	Magnoliopsida	Streptophyta	Apiales	Apiaceae	Heracleum	NCBI	96.8	1.1	NA	NA	NA	NA	1636.2	1635.9	499	498.8	2199.8	2199.5	Autotrophic
677	GCA_030867185.1	Streptophyta	13708	Tagetes erecta	NA	NA	H	H	H	Magnoliopsida	Streptophyta	Asterales	Asteraceae	Tagetes	NCBI	87.2	0.7	NA	NA	NA	NA	1656.7	1656.2	497.6	497.2	2175.7	2175.4	Autotrophic
678	GCA_030979885.1	Streptophyta	4521	Lolium multiflorum	NA	NA	H	H	H	Magnoliopsida	Streptophyta	Poales	Poaceae	Lolium	NCBI	83.2	2	NA	NA	NA	NA	1609	1608.6	494	493.7	1488.2	1487.9	Autotrophic
679	GCA_031230405.1	Streptophyta	315347	Solanum verrucosum	NA	NA	H	H	M	Magnoliopsida	Streptophyta	Solanales	Solanaceae	Solanum	NCBI	86.6	9.6	NA	NA	NA	NA	1287.3	1283.5	220	219.8	2209.3	2209	Autotrophic
680	GCA_032871835.1	Streptophyta	168575	Dipteronia dyeriana	NA	NA	H	H	H	Magnoliopsida	Streptophyta	Sapindales	Sapindaceae	Dipteronia	NCBI	97.1	1.5	NA	NA	NA	NA	1652.1	1651.8	493.7	493.5	2205.2	2205	Autotrophic
681	GCA_033065855.1	Streptophyta	112253	Escallonia rubra	NA	NA	H	H	H	Magnoliopsida	Streptophyta	Escalloniales	Escalloniaceae	Escallonia	NCBI	87.5	8.5	NA	NA	NA	NA	3178.8	1598.3	478.3	475	1661	1660.7	Autotrophic
682	GCA_033070095.1	Streptophyta	1293975	Escallonia herrerae	NA	NA	H	H	H	Magnoliopsida	Streptophyta	Escalloniales	Escalloniaceae	Escallonia	NCBI	89.5	5.6	NA	NA	NA	NA	3179.6	1600	495.7	495.5	1211.1	1210.9	Autotrophic
683	GCA_033220585.1	Streptophyta	43782	Dipteronia sinensis	NA	NA	H	H	H	Magnoliopsida	Streptophyta	Sapindales	Sapindaceae	Dipteronia	NCBI	91.2	5.2	NA	NA	NA	NA	1661.8	1661.5	484.1	483.8	2182.4	2181.9	Autotrophic
684	GCA_033239525.1	Streptophyta	150966	Nepenthes gracilis	NA	NA	H	H	H	Magnoliopsida	Streptophyta	Caryophyllales	Nepenthaceae	Nepenthes	NCBI	94.4	2.7	NA	NA	NA	NA	1617.3	1616.9	486.3	486.1	2145.2	2144.8	Autotrophic
685	GCA_033242285.1	Streptophyta	3494	Ficus carica	NA	NA	H	H	L	Magnoliopsida	Streptophyta	Rosales	Moraceae	Ficus	NCBI	90	6.9	NA	NA	NA	NA	1122.9	1122.6	262.7	148.3	2155.9	2155.6	Autotrophic
686	GCA_034222035.1	Streptophyta	499986	Acacia crassicarpa	NA	NA	H	H	H	Magnoliopsida	Streptophyta	Fabales	Fabaceae	Acacia	NCBI	98.3	0.6	NA	NA	NA	NA	1612	1611.6	496.5	496.3	2190	2189.6	Autotrophic
687	GCA_034359265.1	Streptophyta	4628	Canna indica	NA	NA	H	H	H	Magnoliopsida	Streptophyta	Zingiberales	Cannaceae	Canna	NCBI	93.6	3.4	NA	NA	NA	NA	1600.2	1599.7	492.4	492.3	2079.1	2078.9	Autotrophic
688	GCA_034509725.1	Streptophyta	2727404	Sesamum angolense	NA	NA	H	H	H	Magnoliopsida	Streptophyta	Lamiales	Pedaliaceae	Sesamum	NCBI	73.2	13.6	NA	NA	NA	NA	1634.6	1634.2	386.8	386	1880.4	1879.9	Autotrophic
689	GCA_034509735.1	Streptophyta	300844	Sesamum alatum	NA	NA	H	H	H	Magnoliopsida	Streptophyta	Lamiales	Pedaliaceae	Sesamum	NCBI	93.5	1.9	NA	NA	NA	NA	1667.3	1666.9	498.6	498.3	2191.5	2191.2	Autotrophic
690	GCA_034509755.1	Streptophyta	243964	Anisodus tanguticus	NA	NA	H	H	H	Magnoliopsida	Streptophyta	Solanales	Solanaceae	Anisodus	NCBI	98.8	0.6	NA	NA	NA	NA	1651.8	1651.3	483.6	483.4	1570.8	1570.5	Autotrophic
691	GCA_034814905.1	Streptophyta	160366	Penstemon davidsonii	NA	NA	H	H	H	Magnoliopsida	Streptophyta	Lamiales	Plantaginaceae	Penstemon	NCBI	49.9	3.3	NA	NA	NA	NA	1601.6	1601.2	494.4	494.3	2038.8	2038.4	Autotrophic
692	GCA_035136125.1	Streptophyta	3512	Quercus rubra	NA	NA	H	H	H	Magnoliopsida	Streptophyta	Fagales	Fagaceae	Quercus	NCBI	98.1	0.9	NA	NA	NA	NA	1659.4	1659	498.1	497.8	2186.2	2185.9	Autotrophic
693	GCA_035578085.1	Streptophyta	50273	Solanum pinnatisectum	NA	NA	H	H	H	Magnoliopsida	Streptophyta	Solanales	Solanaceae	Solanum	NCBI	97.8	0.6	NA	NA	NA	NA	1652	1651.6	487	486.8	2222.1	2221.8	Autotrophic
694	GCA_035582445.1	Streptophyta	236973	Trapa incisa	NA	NA	H	H	H	Magnoliopsida	Streptophyta	Myrtales	Lythraceae	Trapa	NCBI	94.6	2.1	NA	NA	NA	NA	1592.5	1592.1	491.9	491.6	2074	2073.7	Autotrophic
695	GCA_035582545.1	Streptophyta	22666	Trapa natans	NA	NA	H	H	H	Magnoliopsida	Streptophyta	Myrtales	Lythraceae	Trapa	NCBI	92.8	4.1	NA	NA	NA	NA	1597.2	1596.8	498.4	498.1	2057.8	2057.3	Autotrophic
696	GCA_036250425.1	Streptophyta	79078	Stylosanthes scabra	NA	NA	H	H	H	Magnoliopsida	Streptophyta	Fabales	Fabaceae	Stylosanthes	NCBI	94.1	3.8	NA	NA	NA	NA	1454.9	1453.7	495.7	495.6	1305	1304.8	Autotrophic
697	GCA_036689595.1	Streptophyta	547442	Paspalum notatum var. saurae	NA	NA	H	H	H	Magnoliopsida	Streptophyta	Poales	Poaceae	Paspalum	NCBI	91.9	2.4	NA	NA	NA	NA	1611.4	1611	496.4	496.1	2039.1	2038.8	Autotrophic
698	GCA_036885675.1	Streptophyta	3915	Vigna mungo	NA	NA	L	H	H	Magnoliopsida	Streptophyta	Fabales	Fabaceae	Vigna	NCBI	79.5	10.1	NA	NA	NA	NA	104	103.8	475	474.7	2053.1	2052.3	Autotrophic
699	GCA_037074985.1	Streptophyta	147425	Solanum bulbocastanum	NA	NA	H	H	H	Magnoliopsida	Streptophyta	Solanales	Solanaceae	Solanum	NCBI	88.2	2.8	NA	NA	NA	NA	1647.6	1647.2	484.6	484.3	2219.1	2218.9	Autotrophic
700	GCA_037126225.1	Streptophyta	194707	Dillenia turbinata	NA	NA	H	H	H	Magnoliopsida	Streptophyta	Dilleniales	Dilleniaceae	Dillenia	NCBI	93.9	2.8	NA	NA	NA	NA	1618.2	1617.7	488.6	488.4	2128.5	2128	Autotrophic
701	GCA_037953625.1	Streptophyta	3830	Crotalaria pallida	NA	NA	H	H	H	Magnoliopsida	Streptophyta	Fabales	Fabaceae	Crotalaria	NCBI	79.5	1.4	NA	NA	NA	NA	1640.7	1640.3	500.1	499.9	1642.6	1642.3	Autotrophic
702	GCA_037954015.1	Streptophyta	3891	Psophocarpus tetragonolobus	NA	NA	H	H	H	Magnoliopsida	Streptophyta	Fabales	Fabaceae	Psophocarpus	NCBI	80	0.7	NA	NA	NA	NA	1652.9	1652.4	500.1	499.9	2200	2199.7	Autotrophic
703	GCA_037954025.1	Streptophyta	3886	Phaseolus coccineus	NA	NA	H	H	H	Magnoliopsida	Streptophyta	Fabales	Fabaceae	Phaseolus	NCBI	93.9	0.4	NA	NA	NA	NA	1650.4	1650	499.2	498.9	2190.2	2189.9	Autotrophic
704	GCA_037954105.1	Streptophyta	3824	Canavalia gladiata	NA	NA	H	H	H	Magnoliopsida	Streptophyta	Fabales	Fabaceae	Canavalia	NCBI	81.7	0.9	NA	NA	NA	NA	1643	1642.5	499.4	499.2	2190.9	2190.6	Autotrophic
705	GCA_037962975.1	Streptophyta	43366	Clitoria ternatea	NA	NA	H	H	H	Magnoliopsida	Streptophyta	Fabales	Fabaceae	Clitoria	NCBI	83.6	0.7	NA	NA	NA	NA	1656.1	1655.6	499.8	499.6	1628.4	1628.1	Autotrophic
706	GCA_038485115.1	Streptophyta	183260	Hibiscus sabdariffa	NA	NA	H	H	H	Magnoliopsida	Streptophyta	Malvales	Malvaceae	Hibiscus	NCBI	88.5	1.8	NA	NA	NA	NA	1667.2	1666.8	505.1	504.9	2210	2209.7	Autotrophic
707	GCA_039513925.1	Streptophyta	2320716	Platanthera zijinensis	NA	NA	H	H	H	Magnoliopsida	Streptophyta	Asparagales	Orchidaceae	Platanthera	NCBI	79.5	6.4	NA	NA	NA	NA	1598.8	1598.6	485	484.9	2100	2099.7	Autotrophic
708	GCA_039583875.1	Streptophyta	2320717	Platanthera guangdongensis	NA	NA	H	H	H	Magnoliopsida	Streptophyta	Asparagales	Orchidaceae	Platanthera	NCBI	58.1	11.1	NA	NA	NA	NA	1586.5	1586.2	480.2	480.1	2064.6	2064.4	Autotrophic
709	GCA_039602395.1	Streptophyta	3103831	Deinandra increscens subsp. villosa	NA	NA	H	H	H	Magnoliopsida	Streptophyta	Asterales	Asteraceae	Deinandra	NCBI	95.5	0.6	NA	NA	NA	NA	1651.6	1650.8	492.7	492.5	2169.2	2168.9	Autotrophic
710	GCA_039657345.1	Streptophyta	461633	Stephania japonica	NA	NA	H	H	H	Magnoliopsida	Streptophyta	Ranunculales	Menispermaceae	Stephania	NCBI	96.7	0.9	NA	NA	NA	NA	1642.2	1641.8	486	485.8	1614.3	1614	Autotrophic
711	GCA_039657365.1	Streptophyta	152371	Stephania yunnanensis	NA	NA	H	H	H	Magnoliopsida	Streptophyta	Ranunculales	Menispermaceae	Stephania	NCBI	96	1.2	NA	NA	NA	NA	1640.5	1640.1	484.2	483.9	1978.1	1975.2	Autotrophic
712	GCA_039657385.1	Streptophyta	2935761	Citrus x changshan-huyou	NA	NA	H	H	H	Magnoliopsida	Streptophyta	Sapindales	Rutaceae	Citrus	NCBI	94.7	2.1	NA	NA	NA	NA	1618.2	1618	489.4	489.2	2143.3	2142.8	Autotrophic
713	GCA_039720395.1	Streptophyta	63359	Liquidambar formosana	NA	NA	H	H	H	Magnoliopsida	Streptophyta	Saxifragales	Altingiaceae	Liquidambar	NCBI	83.1	11.4	NA	NA	NA	NA	1676.8	1676.4	499.7	499.6	2199.5	2199.2	Autotrophic
714	GCA_040167595.1	Streptophyta	3572	Saponaria officinalis	NA	NA	H	H	H	Magnoliopsida	Streptophyta	Caryophyllales	Caryophyllaceae	Saponaria	NCBI	98.9	0.4	NA	NA	NA	NA	1578.6	1578.2	484.4	484.1	2111.2	2110.9	Autotrophic
715	GCA_040182985.1	Streptophyta	425828	Lithocarpus litseifolius	NA	NA	H	H	H	Magnoliopsida	Streptophyta	Fagales	Fagaceae	Lithocarpus	NCBI	96	2.1	NA	NA	NA	NA	1652.9	1652.5	496.4	496.1	2154.8	2154.4	Autotrophic
716	GCA_040183295.1	Streptophyta	59490	Rubus argutus	NA	NA	H	H	H	Magnoliopsida	Streptophyta	Rosales	Rosaceae	Rubus	NCBI	92.5	3.6	NA	NA	NA	NA	1669.8	1669.4	499.2	499	2046.4	2045.6	Autotrophic
717	GCA_040285695.1	Streptophyta	2727405	Sesamum angustifolium	NA	NA	H	H	H	Magnoliopsida	Streptophyta	Lamiales	Pedaliaceae	Sesamum	NCBI	70.6	14.3	NA	NA	NA	NA	1438.1	1437.6	385	382.7	1451.2	1450.9	Autotrophic
718	GCA_040285715.1	Streptophyta	2727403	Sesamum calycinum	NA	NA	H	H	H	Magnoliopsida	Streptophyta	Lamiales	Pedaliaceae	Sesamum	NCBI	73.1	12.8	NA	NA	NA	NA	1587.9	1452.8	498.5	498.3	1536.9	1536.6	Autotrophic
719	GCA_040286105.1	Streptophyta	2727402	Sesamum latifolium	NA	NA	H	H	H	Magnoliopsida	Streptophyta	Lamiales	Pedaliaceae	Sesamum	NCBI	75	13.1	NA	NA	NA	NA	1669.9	1669.4	498.5	498.3	1987.6	1983.3	Autotrophic
720	GCA_040286145.1	Streptophyta	300843	Sesamum radiatum	NA	NA	H	H	H	Magnoliopsida	Streptophyta	Lamiales	Pedaliaceae	Sesamum	NCBI	83.6	9.9	NA	NA	NA	NA	1658.9	1658.5	498.5	498.3	1377.6	1377.4	Autotrophic
721	GCA_040436765.1	Streptophyta	3656	Cucumis melo	NA	NA	H	H	H	Magnoliopsida	Streptophyta	Cucurbitales	Cucurbitaceae	Cucumis	NCBI	91.3	3.3	NA	NA	NA	NA	1649.5	1649.1	501	500.9	2197.1	2196.8	Autotrophic
722	GCA_040670175.1	Streptophyta	117978	Dendrobium thyrsiflorum	NA	NA	H	H	H	Magnoliopsida	Streptophyta	Asparagales	Orchidaceae	Dendrobium	NCBI	91.5	2.3	NA	NA	NA	NA	1623.9	1623.6	487.3	487.1	2102.1	2101.8	Autotrophic
723	GCA_040955855.1	Streptophyta	228776	Cardamine amara subsp. amara	NA	NA	H	H	H	Magnoliopsida	Streptophyta	Brassicales	Brassicaceae	Cardamine	NCBI	95.5	0.7	NA	NA	NA	NA	1619.7	1619.2	483.5	483.3	2129.8	2129.5	Autotrophic
724	GCA_041154625.1	Streptophyta	378228	Prunus speciosa	NA	NA	H	H	H	Magnoliopsida	Streptophyta	Rosales	Rosaceae	Prunus	NCBI	97.8	0.4	NA	NA	NA	NA	1682	1681.6	503.1	502.9	2205.4	2205.1	Autotrophic
725	GCA_041381175.1	Streptophyta	28513	Salvia divinorum	NA	NA	H	H	H	Magnoliopsida	Streptophyta	Lamiales	Lamiaceae	Salvia	NCBI	98.5	0.6	NA	NA	NA	NA	1644.3	1643.9	495.9	495.8	2138.4	2138.1	Autotrophic
726	GCA_042100155.1	Streptophyta	4039	Daucus carota	NA	NA	H	H	H	Magnoliopsida	Streptophyta	Apiales	Apiaceae	Daucus	NCBI	96.4	0.6	NA	NA	NA	NA	1636	1635.7	497.8	497.7	2187.2	2186.9	Autotrophic
727	GCA_043165305.1	Streptophyta	520843	Flemingia macrophylla	NA	NA	H	H	H	Magnoliopsida	Streptophyta	Fabales	Fabaceae	Flemingia	NCBI	98.6	0.5	NA	NA	NA	NA	1558.9	1558.5	498.6	498.4	2176.6	2176.3	Autotrophic
728	GCA_043235775.1	Streptophyta	126358	Abeliophyllum distichum	NA	NA	H	H	H	Magnoliopsida	Streptophyta	Lamiales	Oleaceae	Abeliophyllum	NCBI	89.3	4.1	NA	NA	NA	NA	1662.1	1661.7	442	441.6	2154.1	2153.7	Autotrophic
729	GCA_043237855.1	Streptophyta	205694	Forsythia ovata	NA	NA	H	H	H	Magnoliopsida	Streptophyta	Lamiales	Oleaceae	Forsythia	NCBI	92.6	3.6	NA	NA	NA	NA	1660.3	1659.8	494.7	494.5	1630.1	1629.8	Autotrophic
730	GCA_043381455.1	Streptophyta	41844	Riccia fluitans	NA	NA	H	H	H	Marchantiopsida	Streptophyta	Marchantiales	Ricciaceae	Riccia	NCBI	83.3	3	NA	NA	NA	NA	1572.2	1571.8	471.8	471.6	1878.3	1878	Autotrophic
731	GCA_045791845.1	Streptophyta	62892	Solanum stoloniferum	NA	NA	H	H	H	Magnoliopsida	Streptophyta	Solanales	Solanaceae	Solanum	NCBI	95.7	0.7	NA	NA	NA	NA	1649.7	1649.3	487.1	486.8	2219.9	2219.6	Autotrophic
732	GCA_900059795.1	Streptophyta	49390	Coffea canephora	NA	NA	H	H	H	Magnoliopsida	Streptophyta	Gentianales	Rubiaceae	Coffea	NCBI	93.9	3.9	NA	NA	NA	NA	1642.2	1641.8	499	498.8	2050	2049.7	Autotrophic
733	GCA_900231445.1	Streptophyta	4567	Triticum turgidum subsp. durum	NA	NA	H	H	H	Magnoliopsida	Streptophyta	Poales	Poaceae	Triticum	NCBI	96.5	0.8	NA	NA	NA	NA	1625	1624.6	497.9	497.6	2048.1	2047.8	Autotrophic
734	GCA_900332095.2	Streptophyta	132261	Cuscuta campestris	NA	NA	H	H	H	Magnoliopsida	Streptophyta	Solanales	Convolvulaceae	Cuscuta	NCBI	81.7	7.1	NA	NA	NA	NA	1633.8	1633.4	481.3	481.1	2174.4	2174.1	Plastid Parasite
735	GCA_902206195.3	Streptophyta	586526	Arabis nemorensis	NA	NA	H	H	H	Magnoliopsida	Streptophyta	Brassicales	Brassicaceae	Arabis	NCBI	96.8	1.4	NA	NA	NA	NA	1630.2	1629.8	483.7	483.6	2132.3	2132	Autotrophic
736	GCA_902703425.1	Streptophyta	51605	Spirodela intermedia	NA	NA	H	H	H	Magnoliopsida	Streptophyta	Alismatales	Araceae	Spirodela	NCBI	86.5	5	NA	NA	NA	NA	1614.9	1614.5	471.7	471.5	2067.4	2067.2	Autotrophic
737	GCA_902706635.1	Streptophyta	68872	Striga hermonthica	NA	NA	H	H	H	Magnoliopsida	Streptophyta	Lamiales	Orobanchaceae	Striga	NCBI	90.7	4.5	NA	NA	NA	NA	1619.4	1619	493.8	493.6	2065.6	2065.2	Autotrophic
738	GCA_902713445.1	Streptophyta	158383	Olea europaea subsp. europaea	NA	NA	H	H	H	Magnoliopsida	Streptophyta	Lamiales	Oleaceae	Olea	NCBI	97.1	1.2	NA	NA	NA	NA	1636.8	1636.4	491.4	491.2	2141.9	2141.1	Autotrophic
739	GCA_902728155.2	Streptophyta	1685480	Microthlaspi erraticum	NA	NA	H	H	H	Magnoliopsida	Streptophyta	Brassicales	Brassicaceae	Microthlaspi	NCBI	98.5	0.6	NA	NA	NA	NA	1618.5	1618.3	483.8	483.7	2144.3	2144.2	Autotrophic
740	GCA_904845875.1	Streptophyta	422564	Miscanthus lutarioriparius	NA	NA	H	H	H	Magnoliopsida	Streptophyta	Poales	Poaceae	Miscanthus	NCBI	97.2	1.4	NA	NA	NA	NA	1617.6	1617.1	495.7	495.4	1984.3	1983.9	Autotrophic
741	GCA_905216605.1	Streptophyta	38785	Arabidopsis arenosa	NA	NA	H	H	H	Magnoliopsida	Streptophyta	Brassicales	Brassicaceae	Arabidopsis	NCBI	95.5	0.9	NA	NA	NA	NA	886.6	704.8	486.6	486.4	2145.6	2145.3	Autotrophic
742	GCA_911865555.2	Streptophyta	13288	Thlaspi arvense	NA	NA	H	H	H	Magnoliopsida	Streptophyta	Brassicales	Brassicaceae	Thlaspi	NCBI	87.3	2.5	NA	NA	NA	NA	1620.9	1620.5	483.8	483.7	2154.1	2153.8	Autotrophic
743	GCA_912172775.2	Streptophyta	56036	Fraxinus pennsylvanica	NA	NA	H	H	H	Magnoliopsida	Streptophyta	Lamiales	Oleaceae	Fraxinus	NCBI	82.4	2.4	NA	NA	NA	NA	1641.4	1641	497.5	497.3	2485.3	1752.1	Autotrophic
744	GCA_928212115.1	Streptophyta	75947	Lactuca virosa	NA	NA	H	H	H	Magnoliopsida	Streptophyta	Asterales	Asteraceae	Lactuca	NCBI	91.9	2.1	NA	NA	NA	NA	1583	1582.5	446.7	446.3	2174.9	2174.6	Autotrophic
745	GCA_932364175.1	Streptophyta	29727	Eruca vesicaria subsp. sativa	NA	NA	H	H	H	Magnoliopsida	Streptophyta	Brassicales	Brassicaceae	Eruca	NCBI	98	0.9	NA	NA	NA	NA	1619.9	1619.5	488	487.9	2139.3	2139	Autotrophic
746	GCA_944990045.1	Streptophyta	59689	Arabidopsis lyrata	NA	NA	H	H	H	Magnoliopsida	Streptophyta	Brassicales	Brassicaceae	Arabidopsis	NCBI	96.2	1.2	NA	NA	NA	NA	1623.1	1622.7	486.6	486.4	2156.2	2155.9	Autotrophic
747	GCA_945859875.1	Streptophyta	41803	Cuscuta europaea	NA	NA	H	H	H	Magnoliopsida	Streptophyta	Solanales	Convolvulaceae	Cuscuta	NCBI	87.9	2.5	NA	NA	NA	NA	1650.3	1649.9	483	482.8	2182.7	2182.4	Plastid Parasite
748	GCA_945859915.1	Streptophyta	186058	Cuscuta epithymum	NA	NA	H	H	H	Magnoliopsida	Streptophyta	Solanales	Convolvulaceae	Cuscuta	NCBI	90.8	0.8	NA	NA	NA	NA	1649.8	1649.4	481.4	481.3	2176.5	2176.3	Plastid Parasite
749	GCA_946122785.1	Streptophyta	586396	Linum tenue	NA	NA	H	H	H	Magnoliopsida	Streptophyta	Malpighiales	Linaceae	Linum	NCBI	96	1.3	NA	NA	NA	NA	1649.3	1648.9	502.9	502.7	2211	2210.7	Autotrophic
750	GCA_947470075.1	Streptophyta	2996821	Closterium sp. Yama58-4	NA	NA	H	H	H	Zygnemophyceae	Streptophyta	Desmidiales	Closteriaceae	Closterium	NCBI	45.1	9	NA	NA	NA	NA	639.1	637.6	472.4	472.1	1735.9	1285.5	Autotrophic
751	GCA_947471745.1	Streptophyta	2996811	Closterium sp. Naga37s-1	NA	NA	H	H	H	Zygnemophyceae	Streptophyta	Desmidiales	Closteriaceae	Closterium	NCBI	49.9	8.1	NA	NA	NA	NA	983.4	980.5	419.5	419.4	1751.9	1750.9	Autotrophic
752	GCA_948144035.1	Streptophyta	3014308	Closterium sp. NIES-64	NA	NA	H	H	H	Zygnemophyceae	Streptophyta	Desmidiales	Closteriaceae	Closterium	NCBI	44.2	9	NA	NA	NA	NA	1472.5	987.5	333.6	332	1685.1	1684.5	Autotrophic
753	GCA_948144175.1	Streptophyta	3014309	Closterium sp. NIES-65	NA	NA	H	H	H	Zygnemophyceae	Streptophyta	Desmidiales	Closteriaceae	Closterium	NCBI	45	8.7	NA	NA	NA	NA	1039.2	845.4	410.4	376.4	1758.9	1758.3	Autotrophic
754	GCA_948472305.1	Streptophyta	3906	Vicia faba	NA	NA	H	H	H	Magnoliopsida	Streptophyta	Fabales	Fabaceae	Vicia	NCBI	96.1	2.4	NA	NA	NA	NA	1639.4	1639	495.8	495.6	2120.2	2119.9	Autotrophic
755	GCA_949281255.1	Streptophyta	3014311	Closterium sp. NIES-54	NA	NA	M	H	H	Zygnemophyceae	Streptophyta	Desmidiales	Closteriaceae	Closterium	NCBI	35.9	10.4	NA	NA	NA	NA	572.4	295.5	467.1	466.2	1238.1	1237.9	Autotrophic
756	GCA_949281275.1	Streptophyta	3014310	Closterium sp. NIES-53	NA	NA	H	H	H	Zygnemophyceae	Streptophyta	Desmidiales	Closteriaceae	Closterium	NCBI	36.8	10.9	NA	NA	NA	NA	1196.3	1187.4	470.8	470.6	1259.8	1259.6	Autotrophic
757	GCA_949775105.1	Streptophyta	529605	Oldenlandia corymbosa var. corymbosa	NA	NA	H	H	H	Magnoliopsida	Streptophyta	Gentianales	Rubiaceae	Oldenlandia	NCBI	94.1	1.2	NA	NA	NA	NA	1641	1640.6	493.8	493.6	2193.1	2192.8	Autotrophic
758	GCA_949927565.1	Streptophyta	75948	Lactuca saligna	NA	NA	H	H	H	Magnoliopsida	Streptophyta	Asterales	Asteraceae	Lactuca	NCBI	89.9	2.2	NA	NA	NA	NA	1663.9	1663.5	447.3	447	2183.6	2183.3	Autotrophic
759	GCA_963425845.1	Streptophyta	92480	Sphenostylis stenocarpa	NA	NA	H	H	H	Magnoliopsida	Streptophyta	Fabales	Fabaceae	Sphenostylis	NCBI	90	5.3	NA	NA	NA	NA	1594	1593.4	501.2	501	1680	1679.6	Autotrophic
760	GCA_963454935.2	Streptophyta	185542	Ilex paraguariensis	NA	NA	H	H	H	Magnoliopsida	Streptophyta	Aquifoliales	Aquifoliaceae	Ilex	NCBI	75.2	16.4	NA	NA	NA	NA	1659	1658.5	441.4	405.4	1782.5	1255.3	Autotrophic
761	GCA_963859935.3	Streptophyta	3860	Lathyrus sativus	NA	NA	H	H	H	Magnoliopsida	Streptophyta	Fabales	Fabaceae	Lathyrus	NCBI	95.7	0.7	NA	NA	NA	NA	1634	1633.5	495.4	495.2	2112.3	2112	Autotrophic
762	GCA_963924115.1	Streptophyta	77055	Dovyalis caffra	NA	NA	H	H	H	Magnoliopsida	Streptophyta	Malpighiales	Salicaceae	Dovyalis	NCBI	88.3	5.9	NA	NA	NA	NA	1649.1	1648.7	379.7	379.2	1789.4	1781	Autotrophic
763	GCA_963970345.1	Streptophyta	128251	Sphagnum troendelagicum	NA	NA	H	H	H	Sphagnopsida	Streptophyta	Sphagnales	Sphagnaceae	Sphagnum	NCBI	87.7	2.1	NA	NA	NA	NA	1524.8	1524.4	492.9	492.6	1901.9	1901.6	Autotrophic
764	GCA_963978565.1	Streptophyta	252529	Citrullus colocynthis	NA	NA	H	H	H	Magnoliopsida	Streptophyta	Cucurbitales	Cucurbitaceae	Citrullus	NCBI	95.2	1.5	NA	NA	NA	NA	1654.8	1654.4	500.6	500.4	2197.7	2197.4	Autotrophic
765	GCA_964019355.1	Streptophyta	3873	Lupinus luteus	NA	NA	H	H	H	Magnoliopsida	Streptophyta	Fabales	Fabaceae	Lupinus	NCBI	98.8	0.5	NA	NA	NA	NA	1563.9	1563.6	498	497.8	2181.6	2181.3	Autotrophic
766	GCA_964030455.1	Streptophyta	586398	Linum trigynum	NA	NA	H	H	H	Magnoliopsida	Streptophyta	Malpighiales	Linaceae	Linum	NCBI	97	1.2	NA	NA	NA	NA	1648.7	1648.3	502.9	502.7	2206.1	2205.8	Autotrophic
767	GCA_964030465.3	Streptophyta	240449	Urochloa decumbens	NA	NA	H	H	H	Magnoliopsida	Streptophyta	Poales	Poaceae	Urochloa	NCBI	99.4	0.1	NA	NA	NA	NA	1632	1631.6	496.1	495.9	2061.5	2061.1	Autotrophic
768	GCA_964267205.1	Streptophyta	151428	Prunus brigantina	NA	NA	H	H	H	Magnoliopsida	Streptophyta	Rosales	Rosaceae	Prunus	NCBI	96.9	0.5	NA	NA	NA	NA	1682.3	1681.9	498.9	498.7	2182.5	2182.1	Autotrophic
769	GCA_964270275.1	Streptophyta	213591	Musa banksii	NA	NA	H	H	H	Magnoliopsida	Streptophyta	Zingiberales	Musaceae	Musa	NCBI	95.9	1.5	NA	NA	NA	NA	1623.4	1623	495.4	495.3	2057.8	2057.3	Autotrophic
770	GCA_964270295.1	Streptophyta	228183	Musa textilis	NA	NA	H	H	H	Magnoliopsida	Streptophyta	Zingiberales	Musaceae	Musa	NCBI	89.8	4	NA	NA	NA	NA	1622.6	1622.2	495.4	495.3	2046.9	2046.5	Autotrophic
771	GCA_964270305.1	Streptophyta	214685	Musa acuminata var. zebrina	NA	NA	H	H	H	Magnoliopsida	Streptophyta	Zingiberales	Musaceae	Musa	NCBI	97.6	0.6	NA	NA	NA	NA	1624.2	1623.8	495.4	495.3	2059.9	2059.4	Autotrophic
772	GCA_964270695.1	Streptophyta	491892	Musa hybrid cultivar	NA	NA	H	H	H	Magnoliopsida	Streptophyta	Zingiberales	Musaceae	Musa	NCBI	97.2	0.9	NA	NA	NA	NA	1624.3	1623.9	495.4	495.3	2058.8	2058.3	Autotrophic
773	GCA_964271285.1	Streptophyta	81970	Arabidopsis halleri	NA	NA	H	H	H	Magnoliopsida	Streptophyta	Brassicales	Brassicaceae	Arabidopsis	NCBI	97.2	0.7	NA	NA	NA	NA	1626.2	1625.8	485.4	485.2	2143.5	2143.2	Autotrophic
774	GCA_964340505.1	Streptophyta	114194	Alopecurus aequalis	NA	NA	H	H	H	Magnoliopsida	Streptophyta	Poales	Poaceae	Alopecurus	NCBI	98.9	0	NA	NA	NA	NA	1610.6	1610.2	496.1	495.8	2063.2	2062.9	Autotrophic
775	GCA_963377065.1	Alveolata	2562239	Effrenium voratum	NA	NA	NA	H	P	Dinophyceae	NA	Suessiales	Symbiodiniaceae	Effrenium	NCBI	67.25	15.2	NA	NA	NA	NA	NA	NA	NA	NA	453.2	453.2	Endosymbiotic
776	GCA_905182975.1	Alveolata	5886	Paramecium primaurelia	M	P	NA	H	H	Oligohymenophorea	Ciliophora	Peniculida	Parameciidae	Paramecium	NCBI	97.08	1.17	191.9	191.4	NA	NA	NA	NA	318.3	318.1	1178.3	1178	Heterotroph
777	GCA_040357525.1	Rhizaria	126728	Bonamia ostreae	NA	L	P	L	L	Ascetosporea	Endomyxa	Haplosporida	NA	Bonamia	NCBI	25.88	18.82	NA	NA	123	122.7	NA	NA	104.1	103.8	158.5	158.3	Non-Plastid Parasite
778	GCA_000698435.2	Rhizaria	641309	Lotharella oceanica	NA	P	P	P	P	Chlorarachniophyceae	Cercozoa	NA	NA	Lotharella	NCBI	1.96	1.18	NA	NA	NA	NA	NA	NA	NA	NA	NA	NA	Mixotroph
779	Paumic1	Rhizaria	1928728	Paulinella micropora	L	H	P	P	P	Imbricatea	Cercozoa	Euglyphida	Paulinellidae	Paulinella	JGI	65.5	9.4	NA	NA	NA	NA	NA	NA	NA	NA	NA	NA	Autotrophic
780	Sob3031	Chlorophyta	3088	Tetradesmus obliquus	NA	NA	P	H	H	Chlorophyceae	Chlorophyta	Sphaeropleales	Scenedesmaceae	Tetradesmus	JGI	89.6	1.2	NA	NA	NA	NA	NA	NA	418.6	418.6	1619.5	1618.8	Autotrophic
781	GCA_900660405.1	Stramenopiles	183589	Pseudo-nitzschia multistriata	NA	NA	H	H	P	Bacillariophyceae	Bacillariophyta	Bacillariales	Bacillariaceae	Pseudo-nitzschia	NCBI	86	1	NA	NA	NA	NA	941.1	566.4	NA	NA	519.1	517.4	Autotrophic
782	GCA_000347455.1	Streptophyta	4572	Triticum urartu	NA	NA	P	H	H	Magnoliopsida	Streptophyta	Poales	Poaceae	Triticum	NCBI	55.5	14.7	NA	NA	NA	NA	NA	NA	435.6	400.9	1801.4	1710.8	Autotrophic
783	GCA_044505025.1	Streptophyta	338654	Bienertia sinuspersici	NA	NA	P	H	M	Magnoliopsida	Streptophyta	Caryophyllales	Chenopodiaceae	Bienertia	NCBI	72.2	12.8	NA	NA	NA	NA	NA	NA	173.4	173.3	2183.9	2183.6	Autotrophic
784	Nangad1894	Stramenopiles	72520	Nannochloropsis gaditana	NA	P	H	H	H	Eustigmatophyceae	NA	Eustigmatales	Monodopsidaceae	Nannochloropsis	JGI	96	0	NA	NA	NA	NA	798.1	797.7	382.8	382.7	1405.7	1405	Autotrophic
785	GCA_002215365.1	Stramenopiles	4795	Phytophthora megakarya	M	P	H	H	P	NA	Oomycota	Peronosporales	Peronosporaceae	Phytophthora	NCBI	91	3	203.9	203.6	NA	NA	1377	1376.6	NA	NA	1494.5	1494.3	Heterotroph
786	GCA_000240725.1	Stramenopiles	1093141	Nannochloropsis gaditana CCMP526	NA	P	H	H	P	Eustigmatophyceae	NA	Eustigmatales	Monodopsidaceae	Nannochloropsis	NCBI	40	9	NA	NA	NA	NA	1099.7	1099.2	NA	NA	513.9	513.3	Autotrophic
787	GCA_014319735.1	Streptophyta	4432	Nelumbo nucifera	NA	NA	P	P	P	Magnoliopsida	Streptophyta	Proteales	Nelumbonaceae	Nelumbo	NCBI	0.1	0.2	NA	NA	NA	NA	NA	NA	NA	NA	NA	NA	Autotrophic
788	GCA_009905375.1	Streptophyta	4045	Apium graveolens	NA	NA	P	P	P	Magnoliopsida	Streptophyta	Apiales	Apiaceae	Apium	NCBI	4.8	1	NA	NA	NA	NA	NA	NA	NA	NA	NA	NA	Autotrophic
789	GCA_024862765.1	Alveolata	5871	Babesia caballi	NA	NA	NA	P	NA	Aconoidasida	Apicomplexa	Piroplasmida	Babesiidae	Babesia	NCBI	79.03	5.9	NA	NA	NA	NA	NA	NA	NA	NA	300	300	Plastid Parasite
790	GCA_020310875.1	Streptophyta	49495	Ceratopteris richardii	NA	NA	H	H	P	Polypodiopsida	Streptophyta	Polypodiales	Pteridaceae	Ceratopteris	NCBI	84	4.8	NA	NA	NA	NA	1487.1	1486.8	NA	NA	1464	1463.7	Autotrophic
791	GCA_039657325.1	Streptophyta	152367	Stephania cephalantha	NA	NA	H	H	P	Magnoliopsida	Streptophyta	Ranunculales	Menispermaceae	Stephania	NCBI	96	1.8	NA	NA	NA	NA	1637	1636.6	NA	NA	2101	2100.7	Autotrophic
792	GCA_000414095.2	Streptophyta	981085	Morus notabilis	NA	NA	H	H	P	Magnoliopsida	Streptophyta	Rosales	Moraceae	Morus	NCBI	87.2	7.5	NA	NA	NA	NA	1649.5	1649.2	NA	NA	1634.7	1634.4	Autotrophic
793	GCA_002271895.2	Streptophyta	80379	Capsicum chinense	NA	NA	H	H	P	Magnoliopsida	Streptophyta	Solanales	Solanaceae	Capsicum	NCBI	79.9	8.6	NA	NA	NA	NA	1391.1	1390.7	NA	NA	1986.5	1986.3	Autotrophic
794	GCA_011114355.1	Streptophyta	544730	Carex littledalei	NA	NA	H	H	P	Magnoliopsida	Streptophyta	Poales	Cyperaceae	Carex	NCBI	84.9	2.4	NA	NA	NA	NA	1551.4	1551.1	NA	NA	1558.8	1558.5	Autotrophic
795	GCA_013677235.1	Streptophyta	34286	Gossypium klotzschianum	NA	NA	H	H	P	Magnoliopsida	Streptophyta	Malvales	Malvaceae	Gossypium	NCBI	56.4	9.9	NA	NA	NA	NA	1628.5	1628.1	NA	NA	1706.7	1706.4	Autotrophic
796	GCA_001633215.2	Streptophyta	888268	Dichanthelium oligosanthes	NA	NA	P	H	H	Magnoliopsida	Streptophyta	Poales	Poaceae	Dichanthelium	NCBI	68.5	10	NA	NA	NA	NA	NA	NA	494.3	494	1324.6	1324.3	Autotrophic
797	GCA_019828595.1	Stramenopiles	112091	Aphanomyces cochlioides	M	H	P	H	L	NA	Oomycota	Saprolegniales	Saprolegniaceae	Aphanomyces	NCBI	80	2	189.7	189.4	804.9	803.8	NA	NA	190.5	100.3	1175.1	1174.8	Heterotroph
798	ChlreiCC4532	Chlorophyta	3055	Chlamydomonas reinhardtii	NA	NA	H	H	H	Chlorophyceae	Chlorophyta	Chlamydomonadales	Chlamydomonadaceae	Chlamydomonas	JGI	99.5	0.1	NA	NA	NA	NA	1126.6	1078.2	455.9	455.7	1697.3	1697	Autotrophic
799	GCA_023376185.1	Streptophyta	114280	Cichorium endivia	NA	NA	H	H	H	Magnoliopsida	Streptophyta	Asterales	Asteraceae	Cichorium	NCBI	81	1.1	NA	NA	NA	NA	1662.2	1661.8	500.4	500.2	2194.9	2194.6	Autotrophic
800	GCA_017552425.1	Streptophyta	1278906	Salix suchowensis	NA	NA	H	H	H	Magnoliopsida	Streptophyta	Malpighiales	Salicaceae	Salix	NCBI	95.8	2.7	NA	NA	NA	NA	1639.7	1639.3	501.7	501.4	2194.6	2194.3	Autotrophic
801	GCA_022343405.2	Streptophyta	2759587	Adiantum nelumboides	NA	NA	H	H	H	Polypodiopsida	Streptophyta	Polypodiales	Pteridaceae	Adiantum	NCBI	71.9	10.7	NA	NA	NA	NA	1474.8	1474.3	448.5	448.2	1510.7	1510.4	Autotrophic
802	GCA_029852735.1	Streptophyta	3435	Persea americana	NA	NA	H	H	H	Magnoliopsida	Streptophyta	Laurales	Lauraceae	Persea	NCBI	92.7	3.3	NA	NA	NA	NA	1609.8	1609.4	492.4	492.1	1650.8	1650.5	Autotrophic
803	GCA_963971075.1	Streptophyta	128206	Sphagnum jensenii	NA	NA	H	H	H	Sphagnopsida	Streptophyta	Sphagnales	Sphagnaceae	Sphagnum	NCBI	88.2	1.9	NA	NA	NA	NA	1524.8	1524.4	492.9	492.6	1902	1901.7	Autotrophic
804	GCA_006937295.1	Streptophyta	176857	Carpinus fangiana	NA	NA	H	H	H	Magnoliopsida	Streptophyta	Fagales	Betulaceae	Carpinus	NCBI	83.8	3.2	NA	NA	NA	NA	1612.9	1612.4	499.8	499.6	1747.1	1746.8	Autotrophic
805	GCA_000708835.1	Streptophyta	105231	Klebsormidium nitens	NA	NA	H	H	H	Klebsormidiophyceae	Streptophyta	Klebsormidiales	Klebsormidiaceae	Klebsormidium	NCBI	69.3	4.3	NA	NA	NA	NA	NA	NA	NA	NA	NA	NA	Autotrophic
806	GCA_001247695.2	Chlorophyta	36881	Cymbomonas tetramitiformis	NA	NA	H	H	H	Pyramimonadophyceae	Chlorophyta	Pyramimonadales	Pyramimonadaceae	Cymbomonas	NCBI	83.54	5.33	109.3	108.4	342.2	341.7	1336.7	1335.9	470.7	470.4	1349	1348.7	Mixotroph
807	GCA_038396805.1	Chlorophyta	1461544	Chloropicon roscoffensis	NA	NA	H	H	H	Chloropicophyceae	Chlorophyta	Chloropicales	Chloropicaceae	Chloropicon	NCBI	91.24	0.33	NA	NA	186	184.3	1224	1223.6	431.1	430.9	1701.8	1701.5	Autotrophic
808	Chlpri1	Chlorophyta	1764295	Chloropicon primus	NA	NA	H	H	H	Chloropicophyceae	Chlorophyta	Chloropicales	Chloropicaceae	Chloropicon	JGI	91.3	0.5	NA	NA	193.2	191.9	1247.2	1246.9	432.5	432.3	1689.5	1689.3	Autotrophic
